# Supplementary material for: Critical review of chronic toxicity testing approaches with the saltwater mysid (Americamysis bahia) used in pesticide registration
Source: Environ Toxicol Chem. 2025 Feb 4;44(4):916–25. doi: 10.1093/etojnl/vgaf036 (PMC11947377; doi:10.1093/etojnl/vgaf036)
Supplement: vgaf036_Supplementary_Data [file vgaf036_supplementary_data.zip]

Archive with 2 entries (1 files):
- vgaf036_Supplementary_Data/
- vgaf036_Supplementary_Data/CLAMysid_SI.xlsx
