# Supplementary material for: Critical review of chronic toxicity testing approaches with the saltwater mysid (Americamysis bahia) used in pesticide registration
Source: Environ Toxicol Chem. 2025 Feb 4;44(4):916–25. doi: 10.1093/etojnl/vgaf036 (PMC11947377; doi:10.1093/etojnl/vgaf036)
Supplement: vgaf036_Supplementary_Data [file vgaf036_supplementary_data.zip › vgaf036_Supplementary_Data/CLAMysid_SI.xlsx]

## Sheet: Summary
Notes
1 Only included when sex-specific results were not available
2 Field is study-specific. For studies that include both solvent and negative controls, the solvent control value will read "See Negative Control Entry"
Code	Control type	Study duration (d)	Replicates	Pairing chambers	Avg. G1 survival (%)	G1 survival CV (%)	Day of 1st brood release	Day of 1st brood release CV (%)	Number of brood releases	Number of brood releases CV (%)	Young produced per reproductive day	Young produced per reproductive day CV (%)	Young produced per surviving female	Young produced per surviving female CV (%)	Avg. adult male body wt (mg)	Adult male body wt CV (%)	Avg. adult female body wt (mg)	Adult female body wt CV (%)	Avg. adult male length (mm)	Avg. adult male length CV (%)	Avg. adult female length (mm)	Avg. adult female length CV (%)	1Avg. adult body dry wt (mg)	1Avg. adult body dry wt CV (%)	1Avg. adult length (mm)	1Avg. adult length CV (%)	G2 study duration (d)	Avg. number of G2 females	Avg. number of G2 females CV (%)	Avg. number of G2 males	Avg number of G2 males CV (%)	G2 survival (%)	G2 survival CV (%)	Avg. G2 male body length (mm)	Avg. G2 male body length CV (%)	Avg. G2 female body length (mm)	Avg. G2 female body length CV (%)	2 Most Sensitive Endpoint	2 Shorter term growth endpoint included?	2 Shorter term growth endpoint
3542	Negative	28	2	10	77.5	4.56198	16.5	4.2855	NR	N/A	1.005	4.92512	NR	N/A	0.83	0	0.995	6.39594	NR	N/A	NR	N/A	N/A	N/A	N/A	N/A	N/A	NR	N/A	NR	N/A	NR	N/A	NR	N/A	NR	N/A	Reproduction	No	N/A
3542	Solvent	28	2	10	87.5	4.04061	17	0	NR	N/A	0.755	45.8917	NR	N/A	0.805	7.90554	0.935	0.756264	NR	N/A	NR	N/A	N/A	N/A	N/A	N/A	N/A	NR	N/A	NR	N/A	NR	N/A	NR	N/A	NR	N/A	See Negative Control Entry	See Negative Control Entry	See Negative Control Entry
1690	Solvent	28	2	10	90	15.7135	NR	N/A	NR	N/A	0.55	10.2852	NR	N/A	0.815	11.279	0.905	14.8453	NR	N/A	NR	N/A	N/A	N/A	N/A	N/A	N/A	NR	N/A	NR	N/A	NR	N/A	NR	N/A	NR	N/A	See Negative Control Entry	See Negative Control Entry	See Negative Control Entry
1690	Negative	28	2	10	86.5	10.627	NR	N/A	NR	N/A	0.785	4.50386	NR	N/A	0.735	0.96205	0.86	1.64443	NR	N/A	NR	N/A	N/A	N/A	N/A	N/A	N/A	NR	N/A	NR	N/A	NR	N/A	NR	N/A	NR	N/A	Survival	No	N/A
9985	Negative	28	2	10	77	0	NR	N/A	NR	N/A	0.735	43.2923	NR	N/A	0.82	22.4205	0.88	19.2847	NR	N/A	NR	N/A	N/A	N/A	N/A	N/A	N/A	NR	N/A	NR	N/A	NR	N/A	NR	N/A	NR	N/A	Reproduction	No	N/A
9985	Solvent	28	2	10	62	34.2148	NR	N/A	NR	N/A	0.305	2.31838	NR	N/A	0.65	10.8786	0.925	26.7554	NR	N/A	NR	N/A	N/A	N/A	N/A	N/A	N/A	NR	N/A	NR	N/A	NR	N/A	NR	N/A	NR	N/A	See Negative Control Entry	See Negative Control Entry	See Negative Control Entry
2859	Negative	28	2	10	93	0	NR	N/A	NR	N/A	NR	N/A	NR	N/A	0.67	2.11077	0.9	3.1427	7.265	4.18522	7.975	1.68464	N/A	N/A	N/A	N/A	N/A	NR	N/A	NR	N/A	NR	N/A	NR	N/A	NR	N/A	Survival	No	N/A
7916	Solvent	28	2	10	88.5	2.39697	NR	N/A	NR	N/A	NR	N/A	NR	N/A	0.675	1.04757	0.78	1.81309	7.73	0.548854	7.815	0.452404	N/A	N/A	N/A	N/A	N/A	NR	N/A	NR	N/A	NR	N/A	NR	N/A	NR	N/A	See Negative Control Entry	See Negative Control Entry	See Negative Control Entry
7916	Negative	28	2	10	98.5	2.15362	NR	N/A	NR	N/A	NR	N/A	NR	N/A	0.68	8.3189	0.845	0.836813	7.775	1.54609	7.635	0.463069	N/A	N/A	N/A	N/A	N/A	NR	N/A	NR	N/A	NR	N/A	NR	N/A	NR	N/A	Survival and Reproduction	No	N/A
3878	Negative	30	4	5	93	5.04346	NR	N/A	NR	N/A	0.307468	19.0726	4.475	16.8588	NR	N/A	NR	N/A	NR	N/A	NR	N/A	0.59475	6.0753	6.3525	2.2644	N/A	NR	N/A	NR	N/A	NR	N/A	NR	N/A	NR	N/A	Survival	No	N/A
3878	Solvent	30	4	5	97.5	5.12821	NR	N/A	NR	N/A	0.275	19.61	3.85	19.61	NR	N/A	NR	N/A	NR	N/A	NR	N/A	0.5895	5.30048	6.3175	1.98285	N/A	NR	N/A	NR	N/A	NR	N/A	NR	N/A	NR	N/A	See Negative Control Entry	See Negative Control Entry	See Negative Control Entry
6855	Negative	28	2	10	73.5	6.73435	NR	N/A	NR	N/A	0.979021	6.97005	NR	N/A	0.945	0.748261	1.4	10.1015	7.75	2.73719	8.1	1.74594	N/A	N/A	N/A	N/A	N/A	NR	N/A	NR	N/A	NR	N/A	NR	N/A	NR	N/A	Growth	No	N/A
5553	Negative	28	2	10	76.5	6.47026	NR	N/A	NR	N/A	1.225	9.81291	NR	N/A	0.86	4.9333	0.935	0.756264	7.8	0	7.7	0	N/A	N/A	N/A	N/A	N/A	NR	N/A	NR	N/A	N/A	N/A	N/A	N/A	N/A	N/A	Reproduction	No	N/A
6475	Negative	28	2	10	81.5	14.7495	NR	N/A	NR	N/A	NR	N/A	NR	N/A	0.644487	2.67257	0.738571	19.148	9.12333	4.28863	9.28214	0.0544138	N/A	N/A	N/A	N/A	N/A	NR	N/A	NR	N/A	NR	N/A	NR	N/A	NR	N/A	Growth	No	N/A
9714	Negative	28	4	5	89.3	13.8357	NR	N/A	NR	N/A	0.538462	34.365	7	34.365	NR	N/A	NR	N/A	NR	N/A	NR	N/A	0.82275	5.24037	7.77	1.34161	N/A	NR	N/A	NR	N/A	NR	N/A	NR	N/A	NR	N/A	Growth	No	N/A
9714	Solvent	28	4	5	93.525	4.66915	NR	N/A	NR	N/A	0.607692	36.7743	7.9	36.7743	NR	N/A	NR	N/A	NR	N/A	NR	N/A	0.781	8.82152	7.7375	2.40257	N/A	NR	N/A	NR	N/A	NR	N/A	NR	N/A	NR	N/A	See Negative Control Entry	See Negative Control Entry	See Negative Control Entry
1152	Negative	29	4	5	94.075	7.89826	NR	N/A	NR	N/A	0.592308	23.4726	7.7	23.4726	NR	N/A	NR	N/A	NR	N/A	NR	N/A	0.817	2.92565	7.6975	1.7377	N/A	NR	N/A	NR	N/A	NR	N/A	NR	N/A	NR	N/A	Reproduction	No	N/A
1152	Solvent	29	4	5	93.775	4.42549	NR	N/A	NR	N/A	0.573077	29.2749	7.45	29.2749	NR	N/A	NR	N/A	NR	N/A	NR	N/A	0.86075	3.47677	7.795	2.19842	N/A	NR	N/A	NR	N/A	NR	N/A	NR	N/A	NR	N/A	See Negative Control Entry	See Negative Control Entry	See Negative Control Entry
5793	Solvent	28	2	10	93.3333	10.1015	18	0	NR	N/A	0.576923	54.6829	NR	N/A	0.685	3.09682	0.775	4.56198	7.45	4.74568	7.7	1.83664	N/A	N/A	N/A	N/A	N/A	NR	N/A	NR	N/A	NR	N/A	NR	N/A	NR	N/A	See Negative Control Entry	See Negative Control Entry	See Negative Control Entry
5793	Negative	28	2	10	87.9762	2.10505	18	0	NR	N/A	0.534615	13.2265	NR	N/A	0.72	3.92837	0.88	6.42824	7.9	0	7.95	0.889442	N/A	N/A	N/A	N/A	N/A	NR	N/A	NR	N/A	NR	N/A	NR	N/A	NR	N/A	Survival, Reproduction, and Growth	No	N/A
6026	Solvent	28	2	10	78	9.06547	NR	N/A	NR	N/A	0.73	30.9965	NR	N/A	0.99	2.857	1.215	7.56575	7.75	0.912396	7.9	3.58029	N/A	N/A	N/A	N/A	N/A	NR	N/A	NR	N/A	N/A	N/A	N/A	N/A	N/A	N/A	See Negative Control Entry	See Negative Control Entry	See Negative Control Entry
6026	Negative	28	2	10	77	0	NR	N/A	NR	N/A	1.475	31.1606	NR	N/A	1.02	2.77297	1.44	2.94628	7.75	2.73719	8.1	0	N/A	N/A	N/A	N/A	N/A	NR	N/A	NR	N/A	N/A	N/A	N/A	N/A	N/A	N/A	Survival	No	N/A
7887	Solvent	28	2	10	98.1481	2.66833	NR	N/A	NR	N/A	NR	N/A	NR	N/A	0.67	6.3323	0.845	12.5522	7.1	0	7.5	1.88562	N/A	N/A	N/A	N/A	N/A	NR	N/A	NR	N/A	NR	N/A	NR	N/A	NR	N/A	See Negative Control Entry	See Negative Control Entry	See Negative Control Entry
7887	Negative	28	2	10	94.6999	2.38404	NR	N/A	NR	N/A	NR	N/A	NR	N/A	0.67	6.3323	0.795	0.889442	7.5	3.77124	7.3	1.93728	N/A	N/A	N/A	N/A	N/A	NR	N/A	NR	N/A	NR	N/A	NR	N/A	NR	N/A	Survival	No	N/A
1180	Solvent	28	4	5	NR	N/A	NR	N/A	NR	N/A	2.20531	13.96	26.3333	11.6263	0.925	6.97835	1.1875	8.59814	7.575	2.9272	7.9	1.79014	N/A	N/A	N/A	N/A	N/A	NR	N/A	NR	N/A	N/A	N/A	N/A	N/A	N/A	N/A	N/A	No	N/A
7045	Solvent	28	2	10	97	NR	16	0	NR	N/A	1.79421	11.8901	NR	N/A	NR	N/A	NR	N/A	NR	N/A	NR	N/A	NR	N/A	6.265	1.46726	4	NR	N/A	NR	N/A	100	0	NR	N/A	NR	N/A	See Negative Control Entry	See Negative Control Entry	See Negative Control Entry
7045	Negative	28	2	10	98	NR	16	0	NR	N/A	1.97938	21.3605	NR	N/A	NR	N/A	NR	N/A	NR	N/A	NR	N/A	NR	N/A	6.105	5.21209	4	NR	N/A	NR	N/A	100	0	NR	N/A	NR	N/A	Survival and Reproduction	No	N/A
9556	Negative	29	4	5	90.325	2.98219	NR	N/A	NR	N/A	0.409091	19.7098	4.5	19.7098	NR	N/A	NR	N/A	NR	N/A	NR	N/A	0.7515	9.03584	7.71	1.87358	N/A	NR	N/A	NR	N/A	NR	N/A	NR	N/A	NR	N/A	Growth	No	N/A
2734	Negative	28	2	10	94	0	NR	N/A	NR	N/A	NR	N/A	6.8	39.5148	0.955	5.18298	1.215	2.9099	7.45	0.949137	7.75	0.912396	N/A	N/A	N/A	N/A	N/A	NR	N/A	NR	N/A	N/A	N/A	N/A	N/A	N/A	N/A	Reproduction	No	N/A
2734	Solvent	28	2	10	92	4.61157	NR	N/A	NR	N/A	NR	N/A	5.15	6.86511	0.895	5.53044	1.16	7.3149	7.35	2.88615	7.55	0.936565	N/A	N/A	N/A	N/A	N/A	NR	N/A	NR	N/A	N/A	N/A	N/A	N/A	N/A	N/A	See Negative Control Entry	See Negative Control Entry	See Negative Control Entry
3027	Negative	28	2	10	77	27.5496	NR	N/A	NR	N/A	0.855	9.09728	NR	N/A	0.84	1.68359	1.11	3.8222	7.3	1.93728	7.25	0.97532	N/A	N/A	N/A	N/A	N/A	NR	N/A	NR	N/A	N/A	N/A	N/A	N/A	N/A	N/A	Growth	No	N/A
3027	Solvent	28	2	10	89	6.35602	NR	N/A	NR	N/A	0.745	0.949137	NR	N/A	0.835	0.846834	1.095	10.9779	7.35	2.88615	7.2	0	N/A	N/A	N/A	N/A	N/A	NR	N/A	NR	N/A	N/A	N/A	N/A	N/A	N/A	N/A	See Negative Control Entry	See Negative Control Entry	See Negative Control Entry
4160	Negative	28	2	10	90.5	7.032	20.8	14.5598	1.16667	60.6092	0.522288	29.7275	5.6	45.4569	0.92	12.2975	1.05	5.38748	7.65	0.924323	7.65	0.924323	N/A	N/A	N/A	N/A	N/A	NR	N/A	NR	N/A	N/A	N/A	N/A	N/A	N/A	N/A	Reproduction and Growth	No	N/A
4160	Solvent	28	2	10	91.5	5.40956	19.9375	13.884	1.36842	65.4097	0.292842	9.25186	3.55556	22.0971	0.795	11.5628	1.1	5.14259	7.3	3.87456	7.4	0	N/A	N/A	N/A	N/A	N/A	NR	N/A	NR	N/A	N/A	N/A	N/A	N/A	N/A	N/A	See Negative Control Entry	See Negative Control Entry	See Negative Control Entry
7386	Negative	28	2	10	88	4.82118	15.5	10.2009	1.73684	50.2011	0.843326	17.7465	12.8	11.0485	1.06	8.00498	1.345	11.0403	7.35	0.96205	7.5	0	N/A	N/A	N/A	N/A	N/A	NR	N/A	NR	N/A	N/A	N/A	N/A	N/A	N/A	N/A	Growth	No	N/A
7816	Negative	28	2	10	90	3.1427	20.2778	18.0448	1.3	50.5344	0.468231	5.01913	5.45	50.6003	0.91	4.66224	1.295	2.73014	7.1	1.99185	7.3	0	N/A	N/A	N/A	N/A	N/A	NR	N/A	NR	N/A	N/A	N/A	N/A	N/A	N/A	N/A	Growth	No	N/A
9356	Negative	35	4	5	89.65	10.6604	NR	N/A	NR	N/A	0.222536	62.5932	4.08333	60.8606	NR	N/A	NR	N/A	NR	N/A	NR	N/A	1.0025	7.56944	8.1475	2.11254	N/A	NR	N/A	NR	N/A	NR	N/A	NR	N/A	NR	N/A	Reproduction	No	N/A
9356	Solvent	35	4	5	69.65	18.9655	NR	N/A	NR	N/A	0.240329	36.4833	3.91667	20.5184	NR	N/A	NR	N/A	NR	N/A	NR	N/A	1.005	8.06318	8.0925	0.790437	N/A	NR	N/A	NR	N/A	NR	N/A	NR	N/A	NR	N/A	See Negative Control Entry	See Negative Control Entry	See Negative Control Entry
1677	Negative	28	2	10	100	0	16.7895	10.6137	1.65	53.036	0.429486	42.8775	5.77778	35.3553	0.875	5.65685	1.055	7.37268	7.45	2.84741	7.6	0	N/A	N/A	N/A	N/A	N/A	NR	N/A	NR	N/A	N/A	N/A	N/A	N/A	N/A	N/A	Reproduction	No	N/A
1677	Solvent	28	2	10	95.5	6.66383	19.8333	12.6199	1.77778	30.8429	0.357898	21.7905	4.93651	14.5514	0.9	3.1427	0.985	0.717875	7.85	0.900773	7.8	5.43928	N/A	N/A	N/A	N/A	N/A	NR	N/A	NR	N/A	N/A	N/A	N/A	N/A	N/A	N/A	See Negative Control Entry	See Negative Control Entry	See Negative Control Entry
5257	Negative	28	2	10	86.5	4.08732	22.7059	14.3359	1.42105	58.9498	0.78424	13.5282	11.9444	11.1822	0.815	0.867616	1.12	7.57614	7.2	0	7.45	0.949137	N/A	N/A	N/A	N/A	N/A	NR	N/A	NR	N/A	N/A	N/A	N/A	N/A	N/A	N/A	Reproduction	No	N/A
2699	Negative	28	2	10	84.5	2.51044	19.4211	17.9452	2.5	55.8193	0.946667	8.96333	14.2	8.96333	0.805	14.9327	1.075	1.97332	6.65	3.18996	6.85	3.09682	N/A	N/A	N/A	N/A	N/A	NR	N/A	NR	N/A	N/A	N/A	N/A	N/A	N/A	N/A	Survival	No	N/A
4390	Negative	28	2	10	88	4.82118	20.4444	17.4531	1.6	65.3935	0.743421	25.9243	10.0357	21.641	0.89	1.589	1.12	6.31345	7	0	7.25	2.92596	N/A	N/A	N/A	N/A	4	NR	N/A	NR	N/A	85	24.9567	NR	N/A	NR	N/A	Reproduction and Growth	No	N/A
1714	Negative	28	2	10	86.5	8.99211	18.5	19.4394	1.4	81.6058	0.448268	2.79975	6.36667	0.740426	0.82	3.4493	1.06	1.33416	6.9	2.04958	7.1	0	N/A	N/A	N/A	N/A	4	NR	N/A	NR	N/A	90	15.7135	NR	N/A	NR	N/A	Reproduction	No	N/A
3251	Negative	28	3	7	92.6667	7.57961	16.1905	6.10289	NR	N/A	1.90745	7.8497	NR	N/A	NR	N/A	NR	N/A	6.20333	2.07279	6.43	1.79356	N/A	N/A	N/A	N/A	11	NR	N/A	NR	N/A	95.3333	4.23929	4.91667	5.02473	5.00667	4.01625	N/A	Yes	14-day body length
3251	Solvent	28	3	7	97.6667	4.13801	16.4286	4.58918	NR	N/A	2.15238	11.7319	32.2857	11.7319	NR	N/A	NR	N/A	6.24333	2.48308	6.46667	1.02964	N/A	N/A	N/A	N/A	11	NR	N/A	NR	N/A	100	0	4.98	2.1251	5.13	0.849688	See Negative Control Entry	See Negative Control Entry	See Negative Control Entry
4555	Negative	28	3	7	97.6667	4.13801	17.4667	3.25548	NR	N/A	NR	N/A	NR	N/A	NR	N/A	NR	N/A	5.95	1.65527	6.33333	1.37951	N/A	N/A	N/A	N/A	8	NR	N/A	NR	N/A	100	0	4.40333	2.33078	4.64333	0.657943	Growth and G2 Growth	Yes	15-day body length
4555	Solvent	28	3	7	91	3.80671	17.4667	2.88162	NR	N/A	NR	N/A	NR	N/A	NR	N/A	NR	N/A	5.94667	1.61587	6.33	1.37722	N/A	N/A	N/A	N/A	8	NR	N/A	NR	N/A	100	0	4.51	1.97077	4.58333	0.701356	See Negative Control Entry	See Negative Control Entry	See Negative Control Entry
4773	Negative	28	3	7	95.3333	4.23929	20.4	11.2271	NR	N/A	0.602542	38.6737	NR	N/A	NR	N/A	NR	N/A	6.52333	3.55347	6.6	1.63889	N/A	N/A	N/A	N/A	4	NR	N/A	NR	N/A	93.3333	6.97115	NR	N/A	NR	N/A	Reproduction	Yes	14-day body length
4773	Solvent	28	3	7	93	13.0369	21	15.3599	NR	N/A	0.462972	62.3735	NR	N/A	NR	N/A	NR	N/A	6.59333	4.18487	6.46667	2.73293	N/A	N/A	N/A	N/A	4	NR	N/A	NR	N/A	86.6667	7.50739	NR	N/A	NR	N/A	See Negative Control Entry	See Negative Control Entry	See Negative Control Entry
9864	Negative	28	3	7	91	11.1526	18	15.7783	NR	N/A	NR	N/A	NR	N/A	NR	N/A	NR	N/A	6.04667	1.33675	6.44	1.52933	N/A	N/A	N/A	N/A	7	NR	N/A	NR	N/A	93.6667	11.7114	NR	N/A	NR	N/A	Survival	Yes	13-day body length
4635	Negative	28	3	7	100	0	15.8667	1.5861	3.04762	7.16027	2.25079	18.4066	33.7619	18.4066	NR	N/A	NR	N/A	6.00667	1.34566	6.4	1.84216	N/A	N/A	N/A	N/A	11	6.66667	37.7492	7.66667	32.8254	95.3333	4.23929	4.62667	3.8198	4.77667	3.05059	Reproduction	Yes	14-day body length
4635	Solvent	28	3	7	100	0	16.2333	3.10055	3.47619	4.74534	2.00635	7.26643	30.0952	7.26643	NR	N/A	NR	N/A	6.01667	0.383834	6.21367	1.872	N/A	N/A	N/A	N/A	11	8.66667	40.5217	6.33333	55.4508	100	0	4.56	3.18549	4.70667	3.18224	See Negative Control Entry	See Negative Control Entry	See Negative Control Entry
4856	Negative	28	3	7	97.6667	4.13801	17.8	2.57448	2.2381	7.37043	1.72161	5.1593	22.381	5.1593	NR	N/A	NR	N/A	6.07333	0.414371	6.36	1.03104	N/A	N/A	N/A	N/A	10	NR	N/A	NR	N/A	100	0	5.00333	1.66422	4.98667	2.89447	Reproduction	Yes	14-day body length
5372	Negative	28	2	10	80.5	9.66233	17.5556	6.24667	2.2	52.3481	1.16782	4.34496	17.9444	5.69188	0.745	0.949137	1.1	0	6.95	1.01742	7.45	2.84741	N/A	N/A	N/A	N/A	4	NR	N/A	NR	N/A	100	0	NR	N/A	NR	N/A	Reproduction	No	N/A
5372	Solvent	28	2	10	86	3.28887	17.2778	5.89089	2.35	42.0463	1.20068	2.90646	20.8452	6.70358	0.76	7.44323	1.15	6.14875	7.25	0.97532	7.45	0.949137	N/A	N/A	N/A	N/A	4	NR	N/A	NR	N/A	100	0	NR	N/A	NR	N/A	See Negative Control Entry	See Negative Control Entry	See Negative Control Entry
5995	Negative	28	3	7	93.3333	12.3718	17.5667	1.31465	NR	N/A	2.11294	14.0102	27.3333	13.3284	NR	N/A	NR	N/A	6.25333	2.75283	6.49	1.81661	N/A	N/A	N/A	N/A	10	8.66667	17.6253	5.66667	36.7353	97.6667	4.13801	NR	N/A	NR	N/A	Reproduction	Yes	14-d body length
6759	Negative	40	4	5	72.425	11.6868	30.2708	9.59813	NR	N/A	0.24609	48.8997	4.81667	49.8702	1.06	7.30752	1.455	5.87217	8.4125	1.8979	8.67	0.983215	N/A	N/A	N/A	N/A	N/A	NR	N/A	NR	N/A	N/A	N/A	N/A	N/A	N/A	N/A	Reproduction	No	N/A
6759	Solvent	40	4	5	70.65	35.09	30.8458	5.68295	NR	N/A	0.236066	23.3054	4.03333	37.8003	0.9575	7.30449	1.275	5.74569	8.085	1.82201	8.64	2.69289	N/A	N/A	N/A	N/A	N/A	NR	N/A	NR	N/A	N/A	N/A	N/A	N/A	N/A	N/A	See Negative Control Entry	See Negative Control Entry	See Negative Control Entry
7445	Negative	28	3	7	97.6667	4.13801	16.4	2.79425	3.47619	11.8634	2.39456	5.29393	33.5238	5.29393	NR	N/A	NR	N/A	6.20667	0.651147	6.45	1.64078	N/A	N/A	N/A	N/A	10	NR	N/A	NR	N/A	100	0	NR	N/A	NR	N/A	Reproduction and Growth	Yes	14-day body length
7468	Negative	37	4	5	72.5	20.6897	28.2792	11.8428	NR	N/A	0.200108	12.0951	3.5875	9.94508	0.96	7.39583	1.05	6.47619	8.33	2.16086	8.54	2.93911	N/A	N/A	N/A	N/A	N/A	NR	N/A	NR	N/A	NR	N/A	NR	N/A	NR	N/A	Reproduction	No	N/A
7814	Negative	28	3	7	88.6667	11.9535	16.7	3.64237	3.57143	10.583	1.99365	26.2797	29.9048	26.2797	1.01967	5.22669	1.37333	4.2666	5.85667	0.940393	6.20333	1.34229	N/A	N/A	N/A	N/A	4	NR	N/A	NR	N/A	100	0	NR	N/A	NR	N/A	Reproduction and Growth	Yes	14-day body length
7814	Solvent	28	3	7	81.3333	3.95232	16.9667	1.48327	2.85714	0	1.53016	11.7655	22.9524	11.7655	0.944333	8.44795	1.26667	5.601	5.66	5.0097	6.20333	1.46273	N/A	N/A	N/A	N/A	4	NR	N/A	NR	N/A	100	0	NR	N/A	NR	N/A	See Negative Control Entry	See Negative Control Entry	See Negative Control Entry
9786	Negative	28	3	7	100	0	16.619	1.7894	2.80952	5.87136	2.28231	19.232	31.9524	19.232	NR	N/A	NR	N/A	6.18	1.22166	6.42333	1.0009	N/A	N/A	N/A	N/A	11	6	16.6667	8	12.5	93.3333	6.97115	5.01	5.09666	5.23333	4.24846	Reproduction	Yes	15-day body length
1018	Negative	28	2	10	83	3.40774	18.55	9.16776	3.05	27.0681	1.82143	5.54594	25.5	5.54594	0.875	4.04061	1.315	0.537724	7.375	2.97225	7.715	2.65795	N/A	N/A	N/A	N/A	4	NR	N/A	NR	N/A	100	0	NR	N/A	NR	N/A	Reproduction	No	N/A
2084	Negative	28	4	5	80.25	3.85757	18.7	9.6652	2.15	24.4647	1.18721	22.5409	18.3167	19.7693	0.8725	4.71403	1.2075	3.9645	7.245	1.53078	7.4725	1.87154	N/A	N/A	N/A	N/A	4	NR	N/A	NR	N/A	90	9.07218	NR	N/A	NR	N/A	Reproduction	No	N/A
2213	Negative	28	4	5	97.5	5.12821	19.5	7.55142	NR	N/A	0.542857	55.0749	7.6	55.0749	1.085	4.78908	1.3	7.64085	8.3525	1.866	8.36	1.77958	N/A	N/A	N/A	N/A	N/A	N/A	N/A	N/A	N/A	N/A	N/A	N/A	N/A	N/A	N/A	Growth	No	N/A
2213	Solvent	28	4	5	96.05	4.85697	19.2708	9.5356	NR	N/A	0.335714	40.304	4.7	40.304	1.025	4.25258	1.34	1.61212	8.1425	0.704612	8.2375	0.269178	N/A	N/A	N/A	N/A	N/A	N/A	N/A	N/A	N/A	N/A	N/A	N/A	N/A	N/A	N/A	See Negative Control Entry	See Negative Control Entry	See Negative Control Entry
2240	Negative	28	3	7	95.6667	7.84553	16.5	1.04973	NR	N/A	2.13746	11.4604	NR	N/A	NR	N/A	NR	N/A	6.12333	1.20377	6.29333	1.03386	N/A	N/A	N/A	N/A	11	NR	N/A	NR	N/A	97.6667	4.13801	4.64333	2.21031	4.78333	0.9427	N/A	Yes	14-day body length
2881	Negative	28	3	7	97.6667	4.13801	17.381	4.95429	3.04762	17.7466	1.72894	36.91	22.4762	36.91	NR	N/A	NR	N/A	6.19667	1.4643	6.40667	1.4503	N/A	N/A	N/A	N/A	6	NR	N/A	NR	N/A	97.6667	4.13801	NR	N/A	NR	N/A	Growth	Yes	14-day body length
4193	Negative	35	4	5	75.175	23.8499	27.375	6.69019	NR	N/A	0.280758	13.7697	4.49167	21.1242	1.0025	8.63386	1.18	11.1358	8.415	3.5789	8.5525	1.11896	N/A	N/A	N/A	N/A	N/A	NR	N/A	NR	N/A	N/A	N/A	N/A	N/A	N/A	N/A	Survival	No	N/A
4766	Negative	28	3	7	93.3333	6.97115	17.8	4.38778	NR	N/A	1.29592	18.3483	18.1429	18.3483	NR	N/A	NR	N/A	5.78667	0.199545	6.12667	0.573213	N/A	N/A	N/A	N/A	9	NR	N/A	NR	N/A	100	0	4.59667	3.04827	4.7	2.50847	Growth	Yes	14-day body length
4766	Solvent	28	3	7	97.6667	4.13801	17.2333	1.20793	NR	N/A	1.74093	8.76166	24.373	8.76166	NR	N/A	NR	N/A	5.85	0.745111	6.10333	1.5486	N/A	N/A	N/A	N/A	9	NR	N/A	NR	N/A	100	0	4.49	1.15727	4.61333	1.86886	See Negative Control Entry	See Negative Control Entry	See Negative Control Entry
5638	Negative	38	4	5	81.725	14.9479	30.825	4.57544	NR	N/A	0.255973	30.7602	6.06667	25.967	1.0275	4.98635	1.2475	7.47328	8.3575	1.27894	8.7475	2.29469	N/A	N/A	N/A	N/A	N/A	NR	N/A	NR	N/A	N/A	N/A	N/A	N/A	N/A	N/A	Growth	No	N/A
5638	Solvent	38	4	5	71.875	14.447	28.2333	9.0394	NR	N/A	0.336454	41.9977	8.4625	28.0608	0.9325	3.85413	1.1525	8.42364	8.275	0.896217	8.48	1.42489	N/A	N/A	N/A	N/A	N/A	NR	N/A	NR	N/A	N/A	N/A	N/A	N/A	N/A	N/A	See Negative Control Entry	See Negative Control Entry	See Negative Control Entry
8484	Negative	28	4	5	100	0	22.5125	9.27224	NR	N/A	0.396154	29.9768	5.15	29.9768	1.025	10.2168	1.385	14.4945	8.155	2.98441	8.3825	3.52058	N/A	N/A	N/A	N/A	N/A	N/A	N/A	N/A	N/A	N/A	N/A	N/A	N/A	N/A	N/A	Reproduction	No	N/A
8484	Solvent	28	4	5	95	6.70662	20.15	16.595	NR	N/A	0.45	37.0721	5.85	37.0721	1.0075	10.0693	1.155	7.82421	8.14	2.05812	8.1725	2.3481	N/A	N/A	N/A	N/A	N/A	N/A	N/A	N/A	N/A	N/A	N/A	N/A	N/A	N/A	N/A	See Negative Control Entry	See Negative Control Entry	See Negative Control Entry
1711	Negative	39	4	5	72.35	26.9979	29.4667	17.1067	NR	N/A	0.351914	29.5536	9.78333	31.7743	1.0675	7.66301	1.23	4.92301	8.3225	11.6823	8.305	9.7863	N/A	N/A	N/A	N/A	N/A	NR	N/A	NR	N/A	N/A	N/A	N/A	N/A	N/A	N/A	Reproduction	No	N/A
2395	Negative	32	4	5	100	0	23.4	7.92617	NR	N/A	0.692308	20.608	9	20.608	0.93	2.63386	1.3225	8.22252	7.89333	2.60356	8.31	1.38779	N/A	N/A	N/A	N/A	N/A	NR	N/A	NR	N/A	NR	N/A	NR	N/A	NR	N/A	Survival	No	N/A
6214	Negative	28	3	7	97.6667	4.13801	19.3	7.47265	1.90476	15.6125	0.965222	21.3745	NR	N/A	1.18667	3.40572	1.47333	7.5682	5.8	0.912328	6.06	0.436593	N/A	N/A	N/A	N/A	9	NR	N/A	NR	N/A	100	0	4.31	5.10441	4.46	6.02885	Reproduction	Yes	15-day body length
8498	Negative	32	4	5	81.65	26.8365	22.025	7.47312	NR	N/A	0.719444	51.1416	12.425	50.7675	0.885	4.17723	1.27	4.21585	7.8275	2.0156	8.2	1.89712	N/A	N/A	N/A	N/A	N/A	N/A	N/A	N/A	N/A	N/A	N/A	N/A	N/A	N/A	N/A	Reproduction	No	N/A
8498	Solvent	32	4	5	81.15	10.4531	22.825	10.876	NR	N/A	0.610949	48.8111	10.725	47.5075	0.8275	6.03222	1.1675	2.99786	7.5225	2.60808	8.0325	3.31939	N/A	N/A	N/A	N/A	N/A	N/A	N/A	N/A	N/A	N/A	N/A	N/A	N/A	N/A	N/A	See Negative Control Entry	See Negative Control Entry	See Negative Control Entry
9673	Negative	35	4	5	81.3	9.94258	29.0417	3.18236	NR	N/A	0.235799	35.0305	4.5625	34.1122	1.0625	22.1176	1.375	12.6596	7.31	3.71966	7.5875	2.34378	N/A	N/A	N/A	N/A	N/A	N/A	N/A	N/A	N/A	N/A	N/A	N/A	N/A	N/A	N/A	Reproduction	No	N/A
9673	Solvent	35	4	5	85.15	6.30285	26.7	1.8851	NR	N/A	0.388412	37.192	7.875	38.0299	0.98	8.65845	1.2625	8.41681	7.19	1.25944	7.4875	1.31932	N/A	N/A	N/A	N/A	N/A	N/A	N/A	N/A	N/A	N/A	N/A	N/A	N/A	N/A	N/A	See Negative Control Entry	See Negative Control Entry	See Negative Control Entry
1270	Negative	28	4	5	96.15	4.62361	21.15	6.47714	NR	N/A	0.419231	6.94668	5.45	6.94668	0.8075	1.85759	1.0575	4.11284	8.025	1.34017	8.125	1.98074	N/A	N/A	N/A	N/A	N/A	N/A	N/A	N/A	N/A	N/A	N/A	N/A	N/A	N/A	N/A	Reproduction	No	N/A
1270	Solvent	28	4	5	82.675	11.078	18.675	2.83768	NR	N/A	0.490144	35.4008	6.53333	33.8739	0.79	8.58523	0.935	6.67914	7.92	3.79769	7.9725	0.617677	N/A	N/A	N/A	N/A	N/A	N/A	N/A	N/A	N/A	N/A	N/A	N/A	N/A	N/A	N/A	See Negative Control Entry	See Negative Control Entry	See Negative Control Entry
1828	Negative	28	4	5	64.5	19.0515	19.15	4.62173	2.45	24.3762	1.3604	21.3297	19.075	21.3739	0.8675	5.98055	1.1975	11.6387	7.0575	0.853106	7.2975	2.89694	N/A	N/A	N/A	N/A	4	NR	N/A	NR	N/A	95	10.5263	NR	N/A	NR	N/A	Reproduction	No	N/A
2258	Negative	28	3	7	100	0	17.2333	4.19778	2.85714	18.0278	1.26349	19.3842	18.9524	19.3842	0.985667	8.36387	1.16667	10.3332	5.80667	3.10148	6.06667	2.25007	N/A	N/A	N/A	N/A	N/A	N/A	N/A	N/A	N/A	N/A	N/A	N/A	N/A	N/A	N/A	Growth	Yes	14-day body length
2258	Solvent	28	3	7	97.6667	4.13801	17.1333	7.96716	2.19048	20.9645	1.01587	39.267	15.2381	39.267	0.783	9.09194	1.12333	7.19546	5.175	1.22975	5.85	2.51811	N/A	N/A	N/A	N/A	N/A	N/A	N/A	N/A	N/A	N/A	N/A	N/A	N/A	N/A	N/A	See Negative Control Entry	See Negative Control Entry	See Negative Control Entry
2886	Negative	28	3	7	88.3333	12.1049	16.85	11.4359	2.52381	19.8786	1.29932	20.2723	19.0635	16.0827	0.922333	6.55415	1.209	19.874	5.7	0.607737	6.09	2.68813	N/A	N/A	N/A	N/A	10	NR	N/A	NR	N/A	100	0	4.78667	1.51132	4.67333	1.98821	G2 Growth	Yes	14-day body length
2886	Solvent	28	3	7	90.6667	11.7934	16.55	6.64074	2.42857	23.5294	1.14907	26.4359	16.5333	21.144	0.864333	9.46613	0.976333	20.3554	5.71	1.67065	5.83	1.49533	N/A	N/A	N/A	N/A	10	NR	N/A	NR	N/A	97.6667	4.13801	4.62333	3.88327	4.67333	4.92309	See Negative Control Entry	See Negative Control Entry	See Negative Control Entry
3831	Negative	28	3	7	100	0	16.9	3.88014	1.71429	36.3242	0.555556	40.6157	8.33333	40.6157	NR	N/A	NR	N/A	6.29	1.14644	6.31667	1.5376	N/A	N/A	N/A	N/A	7	NR	N/A	NR	N/A	98	3.5348	3.97333	2.16989	4.05333	1.6052	Survival	Yes	14-day body length
3965	Negative	28	4	5	82.9	8.40418	19.75	1.76777	NR	N/A	0.56435	34.4035	7.9625	35.2372	0.7725	4.27707	1.0725	2.78422	7.9	0.858523	8.0625	1.64039	N/A	N/A	N/A	N/A	9	NR	N/A	NR	N/A	76.3953	25.1846	6.19	6.42973	6.15	3.44715	Reproduction	No	N/A
3965	Solvent	28	4	5	96.3	4.44383	18.45	9.12868	NR	N/A	0.970238	22.3421	13.5833	22.3421	0.82	10.1055	0.99	8.84439	7.7725	3.22995	7.9875	1.69323	N/A	N/A	N/A	N/A	9	NR	N/A	NR	N/A	85.8586	8.3189	5.83	8.55918	5.64	3.45745	See Negative Control Entry	See Negative Control Entry	See Negative Control Entry
4318	Negative	31	4	5	90.9	20.022	23.15	5.74693	NR	N/A	0.640972	29.436	9.8125	25.9835	1.0975	6.7931	1.3475	12.3047	7.4275	1.6356	7.515	3.50466	N/A	N/A	N/A	N/A	N/A	N/A	N/A	N/A	N/A	N/A	N/A	N/A	N/A	N/A	N/A	Reproduction	No	N/A
5949	Negative	28	4	5	68.5	32.5453	17.15	1.99163	2.5	19.0438	1.39815	3.2981	22.8125	5.70904	0.84	6.37396	1.0225	4.88182	7.355	2.03641	7.295	3.64145	N/A	N/A	N/A	N/A	4	NR	N/A	NR	N/A	100	0	NR	N/A	NR	N/A	N/A	No	N/A
6017	Negative	31	4	5	89.25	8.08717	22.6375	6.1933	NR	N/A	0.825781	15.401	13.2125	15.401	1.095	1.58178	1.4075	1.06572	8.2725	1.28073	8.525	1.43505	N/A	N/A	N/A	N/A	N/A	N/A	N/A	N/A	N/A	N/A	N/A	N/A	N/A	N/A	N/A	Growth	No	N/A
6361	Negative	28	3	7	95.3333	4.23929	16.8667	1.36921	2.38095	18.3303	1.38776	45.249	19.4286	45.249	NR	N/A	NR	N/A	5.68	1.86321	6.02	2.45825	N/A	N/A	N/A	N/A	10	NR	N/A	NR	N/A	93.3333	6.97115	4.57	1.4559	4.78	1.62612	Reproduction	Yes	14-day body length
6361	Solvent	28	3	7	89.6667	10.3623	17.3	1.00119	2.2381	9.75016	1.18027	19.7212	16.5238	19.7212	NR	N/A	NR	N/A	5.74	2.05398	5.94667	1.97067	N/A	N/A	N/A	N/A	10	NR	N/A	NR	N/A	100	0	4.59667	3.33023	4.83667	2.15196	See Negative Control Entry	See Negative Control Entry	See Negative Control Entry
6564	Negative	28	4	5	76.75	20.8571	17.4625	3.67702	2.7	17.6332	1.75822	7.7782	24.4	6.41155	0.895	5.877	1.2025	6.12512	7.4	1.31018	7.4775	1.46651	N/A	N/A	N/A	N/A	4	NR	N/A	NR	N/A	100	0	NR	N/A	NR	N/A	Growth	No	N/A
1133	Negative	30	4	5	87.9	11.8713	20.9375	5.46086	NR	N/A	0.33056	25.4105	5.375	23.3548	1.0475	7.53209	1.285	3.45114	8.255	3.57787	8.2425	1.85422	N/A	N/A	N/A	N/A	4	NR	N/A	NR	N/A	N/A	N/A	NR	N/A	NR	N/A	Reproduction	No	N/A
1133	Solvent	30	4	5	81.775	14.1886	21.4125	16.4104	NR	N/A	0.440625	37.6666	7.05	37.6666	0.93	3.61989	1.2175	9.56388	8.0875	0.556414	8.3025	1.63491	N/A	N/A	N/A	N/A	4	NR	N/A	NR	N/A	N/A	N/A	NR	N/A	NR	N/A	See Negative Control Entry	See Negative Control Entry	See Negative Control Entry
2753	Negative	28	4	5	79	3.72648	NR	N/A	NR	N/A	NR	N/A	NR	N/A	0.8525	10.5951	1.145	6.47703	7.3125	3.69041	7.63	0.633088	N/A	N/A	N/A	N/A	4	NR	N/A	NR	N/A	100	0	NR	N/A	NR	N/A	Reproduction	Yes	13-day body length
3771	Negative	28	8	5	93.875	7.77468	17.6188	1.2503	2.775	7.14257	1.31256	16.1504	18.4937	15.4018	0.9075	4.91917	1.1725	7.70631	7.26875	2.24069	7.395	2.143	N/A	N/A	N/A	N/A	4	NR	N/A	NR	N/A	97.5	4.7478	NR	N/A	NR	N/A	Survival	No	N/A
3855	Negative	28	4	5	75	9.30153	16.75	7.51227	2.2	16.5977	1.03229	17.9355	14.9167	14.5251	0.8125	1.17837	1.075	2.34103	7.29	1.20109	7.635	1.30757	N/A	N/A	N/A	N/A	4	NR	N/A	NR	N/A	97.5	5.12821	NR	N/A	NR	N/A	Growth	No	N/A
3975	Negative	28	4	5	74.25	13.8825	17.2	2.12296	2.65	11.3208	1.27787	17.81	20.3542	25.3274	0.9225	2.40364	1.255	8.34437	7.525	4.99769	7.645	3.64144	N/A	N/A	N/A	N/A	4	NR	N/A	NR	N/A	97.5	5.12821	NR	N/A	NR	N/A	Growth	No	N/A
5165	Negative	28	4	5	73.925	14.2917	17.7875	8.32721	NR	N/A	0.9	33.9491	10.6208	55.399	0.9475	5.99357	1.2725	5.71661	7.78	3.47757	8.1075	1.20167	N/A	N/A	N/A	N/A	N/A	N/A	N/A	N/A	N/A	N/A	N/A	N/A	N/A	N/A	N/A	Reproduction	No	N/A
5165	Solvent	28	4	5	75.45	20.8683	16.4375	4.98819	NR	N/A	0.852626	13.8943	10.9667	19.8943	0.8475	3.10319	1.1825	14.7508	7.8975	2.23749	7.9725	3.27305	N/A	N/A	N/A	N/A	N/A	N/A	N/A	N/A	N/A	N/A	N/A	N/A	N/A	N/A	N/A	See Negative Control Entry	See Negative Control Entry	See Negative Control Entry
6340	Negative	28	4	5	91.75	3.60113	16.85	5.07063	3.05	14.54	1.2283	26.3564	16.8125	29.5133	0.8875	4.35179	1.14	4.64167	6.9475	1.06665	7.04	0.795116	N/A	N/A	N/A	N/A	4	NR	N/A	NR	N/A	97.5	5.12821	NR	N/A	NR	N/A	Reproduction	No	N/A
6776	Negative	28	4	5	78.925	13.9968	19.6417	10.9783	NR	N/A	0.352309	26.1271	5.45833	29.5648	0.82	4.97864	1.02	5.93657	8.05675	1.73482	8.0275	1.95747	N/A	N/A	N/A	N/A	4	NR	N/A	NR	N/A	98.5294	2.98507	NR	N/A	NR	N/A	Survival and Reproduction	No	N/A
7312	Negative	28	4	5	82.5	14.9931	16.55	9.48339	2.8	10.1015	1.49002	9.79804	21.8875	6.95495	0.84	7.33859	1.215	8.46044	7.2	2.08796	7.42	2.48749	N/A	N/A	N/A	N/A	4	NR	N/A	NR	N/A	97.5	5.12821	NR	N/A	NR	N/A	Reproduction	No	N/A
8094	Negative	28	4	5	93.75	5.25272	17.75	4.25343	2.65	16.7348	0.636549	17.3174	19.475	10.3643	0.8475	2.78809	1.1775	4.7221	7.3775	2.34873	7.5775	2.12624	N/A	N/A	N/A	N/A	4	NR	N/A	NR	N/A	92.5	10.3506	NR	N/A	NR	N/A	N/A	No	N/A
8168	Negative	28	4	5	80.5	12.9157	20.6417	2.96998	NR	N/A	0.866667	34.9495	12.1333	34.9495	1.035	5.49395	1.36	5.66383	8.3925	0.929987	8.43	0.838798	N/A	N/A	N/A	N/A	4	NR	N/A	NR	N/A	84.0741	17.0445	NR	N/A	NR	N/A	N/A	No	N/A
8174	Negative	28	4	5	70.75	34.027	20.725	9.46649	NR	N/A	0.401464	49.604	5.75	36.6595	1.155	8.61461	1.3425	7.07635	7.66	1.15297	7.7175	1.83057	N/A	N/A	N/A	N/A	4	NR	N/A	NR	N/A	73.75	26.3667	NR	N/A	NR	N/A	Growth	No	N/A
8532	Negative	28	4	5	86.25	3.19279	NR	N/A	NR	N/A	NR	N/A	NR	N/A	0.745	4.58477	0.9875	8.36593	6.7625	4.42039	7.0625	3.51496	N/A	N/A	N/A	N/A	4	NR	N/A	NR	N/A	97.5	5.12821	NR	N/A	NR	N/A	Reproduction	No	N/A
8956	Negative	28	4	5	84.3	19.3807	17.5375	7.65499	NR	N/A	0.957143	28.1875	13.4	28.1875	0.9875	5.98383	1.2075	9.1816	8.4275	2.5197	8.3325	3.76638	N/A	N/A	N/A	N/A	4	NR	N/A	NR	N/A	81.0714	20.5181	NR	N/A	NR	N/A	Reproduction and G2 Survival	No	N/A
8956	Solvent	28	4	5	71.625	13.7866	17.125	7.9514	NR	N/A	0.90583	10.8961	10.9792	16.7026	0.925	3.36122	1.1925	6.96151	8.2525	1.77092	8.485	2.61327	N/A	N/A	N/A	N/A	4	NR	N/A	NR	N/A	67.1875	68.5159	NR	N/A	NR	N/A	See Negative Control Entry	See Negative Control Entry	See Negative Control Entry
9362	Negative	30	4	5	87.8	3.54725	23.0208	5.32324	NR	N/A	0.402679	19.6378	5.7125	17.1574	1.025	4.54122	1.3575	3.02983	7.7675	2.04472	7.9075	1.65974	N/A	N/A	N/A	N/A	4	NR	N/A	NR	N/A	91.453	12.0412	NR	N/A	NR	N/A	Reproduction	No	N/A
9362	Solvent	30	4	5	69.95	15.9648	22.4958	9.86794	NR	N/A	0.273989	57.2197	3.2625	84.827	1.0075	12.6429	1.2975	3.94873	7.55	3.44541	7.6375	1.11805	N/A	N/A	N/A	N/A	4	NR	N/A	NR	N/A	85.7	15.7459	NR	N/A	NR	N/A	See Negative Control Entry	See Negative Control Entry	See Negative Control Entry
9415	Negative	28	3	7	71.6667	43.3757	18.4333	8.71939	1.86	7.69231	0.988226	17.8798	13.754	18.9746	0.81	21.6245	1.11	18.7928	5.58667	7.18745	5.86333	2.87587	N/A	N/A	N/A	N/A	4	NR	N/A	NR	N/A	96	7.21688	NR	N/A	NR	N/A	N/A	Yes	14-d body length
1080	Negative	28	4	5	70	14.4279	21.1333	3.81169	1.8	22.2222	0.761462	8.0855	9.85417	5.36515	0.6825	3.24887	0.9425	8.93496	6.965	3.29598	7.3525	2.09933	N/A	N/A	N/A	N/A	4	NR	N/A	NR	N/A	100	0	NR	N/A	NR	N/A	Growth	No	N/A
1080	Solvent	28	4	5	76.5	15.4853	19.5	5.83204	2.15	17.609	0.920076	21.8336	11.025	35.0695	0.71	7.45282	0.97	2.9159	7.1425	1.5648	7.605	0.963281	N/A	N/A	N/A	N/A	4	NR	N/A	NR	N/A	95	6.07737	NR	N/A	NR	N/A	See Negative Control Entry	See Negative Control Entry	See Negative Control Entry
1190	Negative	28	4	5	79	6.28678	19.55	7.00724	2.3	20.6998	1.19627	27.9556	14.1042	30.5086	0.62	7.67896	0.8325	6.75064	6.8325	2.87892	6.8925	1.02162	N/A	N/A	N/A	N/A	4	NR	N/A	NR	N/A	97.5	5.12821	NR	N/A	NR	N/A	Survival	No	N/A
2139	Negative	28	4	5	80.25	11.6618	18	4.53609	2.5	19.0438	1.12697	7.52673	16.2958	8.95613	0.7925	4.4164	1.07	7.59256	7.2475	2.70939	7.2475	1.8456	N/A	N/A	N/A	N/A	4	NR	N/A	NR	N/A	100	0	NR	N/A	NR	N/A	N/A	No	N/A
3472	Negative	28	3	7	93.3333	6.97115	16.0476	7.99867	2.71429	5.26316	1.64444	14.3547	24.6667	14.3547	0.916667	2.47887	1.29333	5.48551	5.88667	0.935601	6.14	1.4927	N/A	N/A	N/A	N/A	11	NR	N/A	NR	N/A	97.6667	4.13801	4.98333	0.904866	4.97333	1.33881	Reproduction, Growth and G2 Growth	Yes	14-day body length
4043	Negative	28	4	5	86.15	14.6957	19.2353	17.0977	NR	N/A	0.97991	44.1711	14.8208	45.8094	0.975	4.47067	1.2375	6.27239	7.4425	3.62429	7.5475	3.28018	N/A	N/A	N/A	N/A	4	NR	N/A	NR	N/A	85.5769	15.4888	NR	N/A	NR	N/A	Survival, Reproduction, and Growth	No	N/A
4043	Solvent	28	4	5	85.85	15.1792	18.7222	16.671	NR	N/A	1.11167	10.8099	16.675	10.8099	0.875	4.01358	1.1325	4.03839	7.3425	3.75192	7.56	1.22667	N/A	N/A	N/A	N/A	4	NR	N/A	NR	N/A	94.375	6.96677	NR	N/A	NR	N/A	See Negative Control Entry	See Negative Control Entry	See Negative Control Entry
4261	Negative	28	4	5	78.175	11.4406	18.8375	20.5272	NR	N/A	0.591167	23.9998	9.375	24.8196	1.05227	10.1765	1.36125	5.44878	7.72187	1.40026	7.9105	1.62112	N/A	N/A	N/A	N/A	4	NR	N/A	NR	N/A	91.6667	11.8704	NR	N/A	NR	N/A	Reproduction and Growth	No	N/A
4261	Solvent	28	4	5	94.075	7.89826	20.4375	9.06493	NR	N/A	0.632143	46.8555	9.125	51.0844	1.09498	3.31197	1.45663	5.27424	7.63545	1.35509	7.95338	1.39315	N/A	N/A	N/A	N/A	4	NR	N/A	NR	N/A	86.6071	17.9354	NR	N/A	NR	N/A	See Negative Control Entry	See Negative Control Entry	See Negative Control Entry
6521	Negative	28	3	7	100	0	16.1905	8.19845	2.80952	2.93568	1.93651	5.02346	29.0476	5.02346	1.14	10.7791	1.54	11.7063	5.75333	2.35984	6.14667	1.38366	N/A	N/A	N/A	N/A	11	NR	N/A	NR	N/A	97.6667	4.13801	4.52	4.35228	4.76	2.54713	Reproduction	Yes	14-day body length
6655	Negative	28	4	5	68.475	15.7543	21.3875	7.29951	NR	N/A	0.799013	32.6081	10.5167	39.5353	1.0573	3.51053	1.38125	4.53212	7.69313	2.39498	7.75505	3.2272	N/A	N/A	N/A	N/A	4	NR	N/A	NR	N/A	72.8571	53.0862	NR	N/A	NR	N/A	Reproduction	Yes	13-d length
7057	Negative	31	4	5	75.15	18.5292	21.125	6.07598	NR	N/A	0.773889	16.3536	13.25	21.0668	1.1475	6.83878	1.4425	7.72738	7.6025	1.51647	7.6275	1.21286	N/A	N/A	N/A	N/A	4	N/A	N/A	N/A	N/A	N/A	N/A	N/A	N/A	N/A	N/A	N/A	No	N/A
1948	Negative	28	3	7	97	5.35686	15.7143	1.81818	2.95238	21.819	1.68307	15.2806	25.246	15.2806	NR	N/A	NR	N/A	6.12667	1.38818	6.44	1.08696	N/A	N/A	N/A	N/A	10	9.33333	26.9637	5.33333	39.0312	97.7778	3.93648	4.59667	2.89702	4.70333	2.89448	Survival	Yes	14-day body length
1948	Solvent	28	3	7	100	0	15.3333	1.42316	3.19048	2.58515	2.15873	2.9375	32.381	2.9375	NR	N/A	NR	N/A	6.05	2.00403	6.45333	1.25252	N/A	N/A	N/A	N/A	10	7	24.7436	6.33333	63.8124	88.8889	21.6506	4.68	4.96996	4.83	4.54073	See Negative Control Entry	See Negative Control Entry	See Negative Control Entry
3568	Negative	28	4	5	60.3	33.3752	17.2458	6.59026	NR	N/A	0.922869	32.1461	14.1375	30.9339	0.9125	2.42998	1.28	6.47386	8.2975	1.21469	8.675	1.90696	N/A	N/A	N/A	N/A	4	NR	N/A	NR	N/A	90	12.83	NR	N/A	NR	N/A	Reproduction	No	N/A
3983	Negative	28	4	5	83.8	24.0914	19.225	6.01187	NR	N/A	1.12167	20.6825	16.825	20.6825	0.9375	9.1084	1.305	10.3283	7.99	2.15327	8.19	2.4481	N/A	N/A	N/A	N/A	4	NR	N/A	NR	N/A	93.9286	7.69277	NR	N/A	NR	N/A	Survival, Reproduction, and Growth	No	N/A
3983	Solvent	28	4	5	72.625	12.5391	20.4	4.15945	NR	N/A	1.15904	25.0227	18.1125	18.0463	0.895	2.81186	1.2575	6.63353	7.97	1.09383	8.26	1.60307	N/A	N/A	N/A	N/A	4	NR	N/A	NR	N/A	85	6.79236	NR	N/A	NR	N/A	See Negative Control Entry	See Negative Control Entry	See Negative Control Entry
4092	Negative	28	4	5	81.25	16.5545	18.85	7.16344	2.1875	17.5445	1.40454	11.0108	20.3375	14.1848	0.8675	11.1911	1.255	12.6406	7.235	5.02231	7.77	1.59367	N/A	N/A	N/A	N/A	4	NR	N/A	NR	N/A	95	6.07737	NR	N/A	NR	N/A	Survival, G2 Survival, Growth	No	N/A
4092	Solvent	28	4	5	84.5	9.97177	19.85	2.64983	2.35	8.14832	1.70483	15.7237	24.1625	16.9561	0.97	6.68118	1.325	10.8585	7.4525	0.837078	7.9675	1.35324	N/A	N/A	N/A	N/A	4	NR	N/A	NR	N/A	95	6.07737	NR	N/A	NR	N/A	See Negative Control Entry	See Negative Control Entry	See Negative Control Entry
4377	Negative	28	4	5	74.5	4.45185	19.35	6.28001	2	18.2574	1.19472	17.6406	16.9667	26.0174	0.88	9.86304	1.185	13.6681	7.68	1.73068	7.845	1.54549	N/A	N/A	N/A	N/A	4	NR	N/A	NR	N/A	95	6.07737	NR	N/A	NR	N/A	N/A	No	N/A
4447	Negative	28	4	5	75.75	14.7152	16.5	2.09946	2.55	45.8673	1.15899	14.1756	16.45	10.1903	0.9275	1.84132	1.145	6.07181	7.6025	3.54964	7.745	2.50031	N/A	N/A	N/A	N/A	4	NR	N/A	NR	N/A	95	6.07737	NR	N/A	NR	N/A	Reproduction and Growth	No	N/A
5124	Negative	28	3	7	92.6667	8.09952	16.3	2.21199	2.38095	24.98	1.33968	21.4962	20.0952	21.4962	0.96	2.6414	1.36333	4.2979	6.02333	3.17762	6.36667	1.61202	N/A	N/A	N/A	N/A	12	9.33333	24.7436	5	40	95.6667	7.84553	4.82333	4.07506	4.87333	4.89618	N/A	Yes	14-d body length
5124	Solvent	28	3	7	86.3333	15.6406	16.2667	0.939052	2	7.14286	1.29427	15.7314	19.0873	13.4779	0.95	7.10033	1.37	6.48773	6.12	1.63399	6.4	1.08253	N/A	N/A	N/A	N/A	12	4.33333	53.2939	8.66667	17.6253	86.6667	7.50739	4.98	2.84688	5.12	3.74165	See Negative Control Entry	See Negative Control Entry	See Negative Control Entry
7082	Negative	28	4	5	79.375	24.3866	20.275	3.76432	NR	N/A	0.582419	46.3176	8.7625	45.6286	0.965	6.84775	1.225	8.06747	7.6175	2.05446	7.83	2.13197	N/A	N/A	N/A	N/A	4	NR	N/A	NR	N/A	94.4444	11.7647	NR	N/A	NR	N/A	Reproduction	No	N/A
7082	Solvent	28	4	5	76.475	13.4179	20.5	8.5238	NR	N/A	0.815959	16.2371	12.2125	16.6419	0.935	2.22638	1.27	11.2647	7.7875	1.99864	8.06	0.944885	N/A	N/A	N/A	N/A	4	NR	N/A	NR	N/A	78.5714	32.7777	NR	N/A	NR	N/A	See Negative Control Entry	See Negative Control Entry	See Negative Control Entry
1432	Negative	28	4	5	98.325	3.40707	18.4125	8.93624	NR	N/A	1.08737	14.6928	16.4375	14.1967	1.07	6.78241	1.4775	4.36448	8.3875	2.39911	8.3875	1.08127	N/A	N/A	N/A	N/A	4	NR	N/A	NR	N/A	90	22.2222	NR	N/A	NR	N/A	Reproduction	No	N/A
1432	Solvent	28	4	5	100	0	18.85	8.28107	NR	N/A	0.873333	24.3159	13.1	24.3159	1.065	6.06101	1.59	7.77097	8.1975	1.01759	8.495	1.23275	N/A	N/A	N/A	N/A	4	NR	N/A	NR	N/A	86.0606	13.6917	NR	N/A	NR	N/A	See Negative Control Entry	See Negative Control Entry	See Negative Control Entry
2056	Negative	28	3	7	91.3333	9.31193	15.9333	0.362354	2.19048	7.53066	1.47619	8.43658	21.4206	14.5377	NR	N/A	NR	N/A	5.93667	3.46985	6.13333	2.52761	N/A	N/A	N/A	N/A	10	NR	N/A	NR	N/A	97.6667	4.13801	4.62667	4.62219	4.74	4.71272	Growth	Yes	14-day body length
2114	Negative	28	3	7	89.6667	4.5072	15.7667	4.67513	2.42857	10.1885	1.82779	6.16236	27.7143	5.75794	0.928667	8.33841	1.44667	7.32632	5.74667	1.91679	6.2	1.68392	N/A	N/A	N/A	N/A	11	NR	N/A	NR	N/A	95.6667	7.84553	5.1	3.48557	5.14667	2.41381	N/A	Yes	14-day body length
2144	Negative	28	4	5	87	14.1711	17.0583	6.03	2.1	28.5714	1.15126	19.4849	20.5167	22.5599	0.9425	26.8049	1.205	6.65627	7.1075	2.50996	7.4775	1.27516	N/A	N/A	N/A	N/A	4	NR	N/A	NR	N/A	97.5	5.12821	NR	N/A	NR	N/A	N/A	No	N/A
4311	Negative	28	4	5	73.25	21.9388	16.425	8.52903	2.55	19.6078	1.41536	24.3031	22.4417	18.5174	0.87	7.68197	1.34	15.2331	7.4975	3.41332	7.9075	4.14103	N/A	N/A	N/A	N/A	4	NR	N/A	NR	N/A	97.5	5.12821	NR	N/A	NR	N/A	Growth	No	N/A
5634	Negative	28	4	5	85	11.8818	15.4125	5.27357	2.6875	9.41023	2.49972	14.935	42.0375	17.3136	0.94	9.87931	1.455	11.3697	5.9325	1.69892	6.3675	2.64778	N/A	N/A	N/A	N/A	4	NR	N/A	NR	N/A	90	15.7135	NR	N/A	NR	N/A	Reproduction	No	N/A
5912	Negative	28	4	5	79.75	4.14299	20.15	6.24469	2.4	18.0021	1.04615	18.7175	13.6	18.7175	0.73	4.33189	0.9825	4.10293	6.9975	1.39229	7.13	1.43488	N/A	N/A	N/A	N/A	4	NR	N/A	NR	N/A	92.5	16.2162	NR	N/A	NR	N/A	Growth	No	N/A
9373	Negative	28	4	5	89.75	8.69628	18.95	1.01048	2.15	19.1772	1.10658	18.688	15.9	22.0335	0.75	4.48867	1.1175	7.09799	6.9525	1.60327	7.435	3.16287	N/A	N/A	N/A	N/A	4	NR	N/A	NR	N/A	87.5	21.6339	NR	N/A	NR	N/A	Reproduction	No	N/A
3273	Negative	28	4	5	95.5	6.01525	17.2625	11.9315	1.9	57.9744	0.639558	50.7738	8.75833	60.237	0.8975	10.2271	1.4075	6.49548	6.9225	3.21368	7.3225	1.45972	N/A	N/A	N/A	N/A	4	NR	N/A	NR	N/A	90	15.7135	NR	N/A	NR	N/A	Growth	No	N/A
3273	Solvent	28	4	5	95.5	3.25563	19.2	6.64275	2.2	12.8565	0.859426	15.1376	12.0125	15.3664	0.825	2.88543	1.236	15.4861	7.0575	1.90585	7.17	3.04288	N/A	N/A	N/A	N/A	4	NR	N/A	NR	N/A	97.5	5.12821	NR	N/A	NR	N/A	See Negative Control Entry	See Negative Control Entry	See Negative Control Entry
4619	Negative	28	4	5	81.725	15.0401	18.1417	9.15797	NR	N/A	0.75625	24.4978	10.1625	25.576	1.1575	7.34341	1.62	6.81812	8.315	3.55883	8.5625	1.77727	N/A	N/A	N/A	N/A	4	NR	N/A	NR	N/A	84.5238	15.9969	NR	N/A	NR	N/A	Reproduction	No	N/A
4619	Solvent	28	4	5	83.5	14.943	20.9875	9.78489	NR	N/A	0.706184	47.1039	10.1458	49.9628	0.93	6.33101	1.225	8.12235	7.95	1.38174	7.865	2.53548	N/A	N/A	N/A	N/A	4	NR	N/A	NR	N/A	94.1667	7.71487	NR	N/A	NR	N/A	See Negative Control Entry	See Negative Control Entry	See Negative Control Entry
8087	Negative	28	3	7	77.3333	10.9977	17	1.76471	2	35.7143	1.57336	28.8369	26.4762	22.741	NR	N/A	NR	N/A	5.57	2.96638	5.98667	0.385757	N/A	N/A	N/A	N/A	9	NR	N/A	NR	N/A	100	0	4.46667	0.56342	4.68333	0.808386	Reproduction	Yes	14-day body length
8087	Solvent	28	3	7	92	0	15.8333	0.729285	2.61905	6.29837	1.73274	14.7593	28.2778	16.4854	NR	N/A	NR	N/A	5.4	2.80236	5.78	2.6124	N/A	N/A	N/A	N/A	9	NR	N/A	NR	N/A	95.6667	7.84553	4.43667	2.04518	4.66333	1.37865	See Negative Control Entry	See Negative Control Entry	See Negative Control Entry
9399	Negative	28	3	7	82.6667	5.9672	15.7	1.10322	2.38095	6.9282	1.63393	13.8565	26.1429	13.8565	NR	N/A	NR	N/A	5.87667	3.47208	6.31333	1.60232	N/A	N/A	N/A	N/A	10	NR	N/A	NR	N/A	97.6667	4.13801	4.94	3.15556	5.00333	2.66156	Reproduction	Yes	13-day body length
9399	Solvent	28	3	7	88.3333	12.1049	14.8667	1.02748	2.66667	13.4818	2.0506	14.205	32.8095	14.205	NR	N/A	NR	N/A	5.92333	2.69237	6.30333	0.969344	N/A	N/A	N/A	N/A	10	NR	N/A	NR	N/A	98	3.5348	4.78333	2.93677	4.88333	3.07395	See Negative Control Entry	See Negative Control Entry	See Negative Control Entry
4035	Negative	28	3	7	97.6667	4.13801	16.3	8.92378	2.7619	14.9315	2.34021	7.59251	35.1032	7.59251	NR	N/A	NR	N/A	6.06667	1.61785	6.44667	1.25381	N/A	N/A	N/A	N/A	10	9	50.9175	5.66667	73.4706	97.6667	4.13801	4.86667	0.62775	4.91667	0.310683	Reproduction and G2 Growth	Yes	14-day body length
4035	Solvent	28	3	7	100	0	15.7143	6.71744	3	0	2.22857	8.41783	33.4286	8.41783	NR	N/A	NR	N/A	5.80333	3.74496	6.37333	1.37085	N/A	N/A	N/A	N/A	10	8	33.0719	6.66667	45.8258	97.6667	4.13801	4.73	1.11871	4.77	1.37473	See Negative Control Entry	See Negative Control Entry	See Negative Control Entry
1896	Negative	28	4	5	69.5	18.1432	16.05	8.8917	2.6	6.28074	1.98796	2.85717	30	9.07218	1.0325	5.14777	1.3225	5.80395	7.4825	3.83382	7.845	0.574793	N/A	N/A	N/A	N/A	4	NR	N/A	NR	N/A	100	0	NR	N/A	NR	N/A	Reproduction and Growth	No	N/A
1896	Solvent	28	4	5	73.5	16.829	15.3	4.06422	2.75	16.1262	2.22087	23.148	34.4458	12.9598	1.0025	6.88087	1.315	5.57092	7.375	1.33544	7.84	1.05181	N/A	N/A	N/A	N/A	4	NR	N/A	NR	N/A	97.5	5.12821	NR	N/A	NR	N/A	See Negative Control Entry	See Negative Control Entry	See Negative Control Entry
4496	Negative	28	4	5	88.25	4.66061	17.7	3.51314	2.6	8.88231	1.51748	11.011	21.45	10.0819	1.0975	4.36185	1.54	3.85986	7.6925	3.23058	8.2125	1.04924	N/A	N/A	N/A	N/A	4	NR	N/A	NR	N/A	100	0	NR	N/A	NR	N/A	Growth	No	N/A
6636	Negative	28	4	5	76.175	5.49209	16.85	7.14635	NR	N/A	2.07253	30.6491	29.7917	38.4989	1.29	2.28211	1.9025	11.7797	8.5825	2.19508	8.625	2.6784	N/A	N/A	N/A	N/A	4	NR	N/A	NR	N/A	85	20.3771	NR	N/A	NR	N/A	N/A	No	N/A
8973	Negative	28	4	5	83.75	5.48171	16	0	NR	N/A	1.92869	6.60979	29.2375	6.57809	NR	N/A	NR	N/A	9.1025	1.65003	9.4425	1.73453	N/A	N/A	N/A	N/A	N/A	N/A	N/A	N/A	N/A	N/A	N/A	N/A	N/A	N/A	N/A	Reproduction	Yes	7-d and 13-d body lengths
8973	Negative	28	4	5	81.725	18.3772	17.7833	3.63945	NR	N/A	1.60868	28.1356	24.1875	27.8574	NR	N/A	NR	N/A	8.5275	3.44745	8.4975	1.60891	N/A	N/A	N/A	N/A	N/A	N/A	N/A	N/A	N/A	N/A	N/A	N/A	N/A	N/A	N/A	See Negative Control Entry	See Negative Control Entry	See Negative Control Entry
			Summary Statistics
				n:	169	167	140	140	72	72	157	157	138	138	128	128	128	128	153	153	153	153	9	9	11	11	104	10	10	10	10	101	101	33	33	33	33
				Min:	60.3	0	14.8667	0	1.16667	0	0.200108	0.949137	3.2625	0.740426	0.62	0	0.738571	0	5.175	0	5.78	0	0.5895	2.92565	6.105	0.790437	4	4.33333	16.6667	5	12.5	67.1875	0	3.97333	0.56342	4.05333	0.310683
				25th percentile:	79	4.13801	16.7796	2.94789	2.1375	9.27825	0.573077	11.7319	7.88125	13.3658	0.82	3.34891	1.07188	4.29007	6.24333	1.22975	6.45333	1.08127	0.7515	5.24037	6.335	1.60248	4	6.75	24.7436	5.66667	33.8028	90	0	4.56	1.97077	4.68333	1.37865
				Median:	87.9	7.77468	18	6.08943	2.41429	17.6899	0.957143	19.61	13.9291	20.2064	0.91125	5.59365	1.20625	6.49161	7.35	1.99185	7.56	1.60891	0.817	6.0753	7.71	1.98285	4	8.33333	30.0178	6.33333	39.5156	97.5	5.12821	4.64333	2.93677	4.78	2.54713
				75th percentile:	94	14.1798	20.2757	9.08086	2.72321	25.502	1.475	30.7602	21.7781	33.349	0.993125	7.9304	1.3225	8.6597	7.7875	2.97225	7.9875	2.34378	0.86075	8.06318	7.7825	2.23141	9	8.91667	39.8286	7.41667	53.0445	100	11.7114	4.94	4.07506	4.98667	3.45745
				Max:	100	43.3757	30.8458	20.5272	3.57143	81.6058	2.49972	62.5932	42.0375	84.827	1.29	26.8049	1.9025	26.7554	9.12333	11.6823	9.4425	9.7863	1.005	9.03584	8.1475	5.21209	12	9.33333	53.2939	8.66667	73.4706	100	68.5159	6.19	8.55918	6.15	6.02885
				Average:	86.2513	9.75895	18.977	6.63299	2.38803	22.4632	1.05773	22.481	15.6028	23.491	0.906624	6.25632	1.19233	7.28526	7.17442	2.19868	7.40371	1.76833	0.80275	6.27873	7.27182	2.12577	6.05769	7.7	32.6297	6.53333	41.7277	94.0277	8.32822	4.76222	3.11147	4.86354	2.63159
				StDev:	9.53589	8.12251	3.31426	4.72852	0.519054	18.4058	0.597854	14.0778	9.05277	14.6068	0.129165	4.30434	0.195869	4.58561	0.893604	1.44601	0.842576	1.15515	0.148581	2.23853	0.817516	1.12663	2.89233	1.65887	12.8521	1.21919	19.0031	6.80456	10.4302	0.403525	1.77081	0.352246	1.4616
				CV:	11.0559	-	17.4646	-	21.7357	-	56.5226	-	58.0201	-	14.2468	-	16.4274	-	12.4554	-	11.3805	-	18.509	-	11.2423	-	47.7464	21.5438	39.3876	18.661	45.5409	7.23676	-	8.47346	-	7.24259	-

## Sheet: Study data
Study Data
November 30, 2022
2009652.000 - 2473
Field Notes
1 Indicates whether or not the original study pooled the negative and solvent control data for statistical evaluation
2 Number of reproductive days is based on the day of the 1st brood release observed in the study, across all groups (both treatment and control). The number of reproductive days is the number of days a female survived in the study after this first brood release (across all groups). As an example, if the first female in any group to release a brood does so on day 16 and a female then survives unti…
Notes
1 Indicates whether or not the original study pooled the negative and solvent control data for statistical evaluation
2 Number of reproductive days is based on the day of the 1st brood release observed in the study, across all groups (both treatment and control). The number of reproductive days is the number of days a female survived in the study after this first brood release (across all groups). As an example, if the first female in any group to release a brood does so on day 16 and a female then survives unti…
3 Only included when sex-specific results were not available
Code	1 Pooled control data?	Control type	Study duration (d)	Replicates (#)	Pairing chambers (#)	2 Day of 1st brood release (across all groups)	Replicate ID	Pairing chamber	Avg. G1 survival (%)	Day of 1st brood release	Number of brood releases	2 Total reproductive days (#)	Total young produced (#)	Young produced per reproductive day (#/day)	Total young produced per surviving female (#/female)	Avg. adult male body dry wt (mg)	Avg. adult female body dry wt (mg)	Avg. adult male length (mm)	Avg. adult female length (mm)	3 Avg. adult body dry wt (mg)	3 Avg. adult length (mm)	G2 study duration (d)	Number of G2 females	Number of G2 males	Surviving G2 (#)	G2 survival (%)	Avg. G2 male body length (mm)	Avg. G2 female body length (mm)	Most Sensitive Endpoint	Endpoint Notes	Shorter term growth endpoint included?	Shorter term growth endpoint
4043	Yes	Negative	28	4	5	14	A	1	-	15	-	15	20	-	-	-	-	-	-	-	-	-	-	-	-	-	-	-
								2	-	18	-	15	28	-	-	-	-	-	-	-	-	-	-	-	-	-	-	-
								3	-	17	-	14	18	-	-	-	-	-	-	-	-	-	-	-	-	-	-	-
								4	-	18	-	15	21	-	-	-	-	-	-	-	-	-	-	-	-	-	-	-
								5	-	15	-	15	22	-	-	-	-	-	-	-	-	-	-	-	-	-	-	-
								Rep A	78.6	-	-	74	109	1.47297	22.75	1.03	1.34	7.49	7.9	-	-	4	-	-	14	70	-	-
							B	1	-	20	-	15	8	-	-	-	-	-	-	-	-	-	-	-	-	-	-	-
								2	-	-	-	15	0	-	-	-	-	-	-	-	-	-	-	-	-	-	-	-
								3	-	21	-	15	14	-	-	-	-	-	-	-	-	-	-	-	-	-	-	-
								4	-	21	-	15	14	-	-	-	-	-	-	-	-	-	-	-	-	-	-	-
								5	-	-	-	-	-	-	-	-	-	-	-	-	-	-	-	-	-	-	-	-
								Rep B	100	-	-	60	36	0.6	9	0.94	1.25	7.05	7.54	-	-	4	-	-	12	92.3077	-	-
							C	1	-	22	-	15	18	-	-	-	-	-	-	-	-	-	-	-	-	-	-	-
								2	-	17	-	15	18	-	-	-	-	-	-	-	-	-	-	-	-	-	-	-
								3	-	23	-	15	18	-	-	-	-	-	-	-	-	-	-	-	-	-	-	-
								4	-	17	-	15	22	-	-	-	-	-	-	-	-	-	-	-	-	-	-	-
								5	-	21	-	15	15	-	-	-	-	-	-	-	-	-	-	-	-	-	-	-
								Rep C	93.3	-	-	75	91	1.21333	18.2	0.99	1.16	7.65	7.38	-	-	4	-	-	2	100	-	-
							D	1	-	17	-	15	16	-	-	-	-	-	-	-	-	-	-	-	-	-	-	-
								2	-	-	-	3	0	-	-	-	-	-	-	-	-	-	-	-	-	-	-	-
								3	-	28	-	15	6	-	-	-	-	-	-	-	-	-	-	-	-	-	-	-
								4	-	20	-	12	10	-	-	-	-	-	-	-	-	-	-	-	-	-	-	-
								5	-	17	-	15	6	-	-	-	-	-	-	-	-	-	-	-	-	-	-	-
								Rep D	72.7	-	-	60	38	0.633333	9.33333	0.94	1.2	7.58	7.37	-	-	4	-	-	4	80	-	-
							Overall Mean (Calc)	-	86.15	19.2353	NR	-	-	0.97991	14.8208	0.975	1.2375	7.4425	7.5475	-	-	4	NR	NR	NR	85.5769	NR	NR	Survival, reproduction and growth	Survival, male mean dry weight, percent of surviving females producing young, mean number of young produced per surviving female and mean number of young produced per reproductive day	No
							StDev (Calc)	-	12.6603	3.2888	-	-	-	0.432837	6.78933	0.043589	0.0776209	0.269738	0.247572	-	-	-	-	-	-	13.2548	-	-
							CV (Calc)	-	14.6957	17.0977	-	-	-	44.1711	45.8094	4.47067	6.27239	3.62429	3.28018	-	-	-	-	-	-	15.4888	-	-
		Solvent	28	4	5	14	A	1	-	17	-	15	26	-	-	-	-	-	-	-	-	-	-	-	-	-	-	-
								2	-	18	-	15	27	-	-	-	-	-	-	-	-	-	-	-	-	-	-	-
								3	-	19	-	15	10	-	-	-	-	-	-	-	-	-	-	-	-	-	-	-
								4	-	16	-	15	11	-	-	-	-	-	-	-	-	-	-	-	-	-	-	-
								5	-	-	-	-	-	-	-	-	-	-	-	-	-	-	-	-	-	-	-	-
								Rep A	100	-	-	60	74	1.23333	18.5	0.9	1.19	7.38	7.51	-	-	4	-	-	12	100	-	-
							B	1	-	20	-	15	14	-	-	-	-	-	-	-	-	-	-	-	-	-	-	-
								2	-	20	-	15	7	-	-	-	-	-	-	-	-	-	-	-	-	-	-	-
								3	-	17	-	15	35	-	-	-	-	-	-	-	-	-	-	-	-	-	-	-
								4	-	17	-	15	14	-	-	-	-	-	-	-	-	-	-	-	-	-	-	-
								5	-	19	-	15	16	-	-	-	-	-	-	-	-	-	-	-	-	-	-	-
								Rep B	83.3	-	-	75	86	1.14667	17.2	0.84	1.12	7.01	7.48	-	-	4	-	-	7	87.5	-	-
							C	1	-	15	-	15	24	-	-	-	-	-	-	-	-	-	-	-	-	-	-	-
								2	-	18	-	15	22	-	-	-	-	-	-	-	-	-	-	-	-	-	-	-
								3	-	-	-	15	0	-	-	-	-	-	-	-	-	-	-	-	-	-	-	-
								4	-	28	-	15	4	-	-	-	-	-	-	-	-	-	-	-	-	-	-	-
								5	-	21	-	15	21	-	-	-	-	-	-	-	-	-	-	-	-	-	-	-
								Rep C	69.2	-	-	75	71	0.946667	14.2	0.85	1.08	7.3	7.69	-	-	4	-	-	9	90	-	-
							D	1	-	17	-	15	15	-	-	-	-	-	-	-	-	-	-	-	-	-	-	-
								2	-	17	-	15	22	-	-	-	-	-	-	-	-	-	-	-	-	-	-	-
								3	-	17	-	15	22	-	-	-	-	-	-	-	-	-	-	-	-	-	-	-
								4	-	24	-	15	7	-	-	-	-	-	-	-	-	-	-	-	-	-	-	-
								5	-	17	-	15	18	-	-	-	-	-	-	-	-	-	-	-	-	-	-	-
								Rep D	90.9	-	-	75	84	1.12	16.8	0.91	1.14	7.68	7.56	-	-	4	-	-	10	100	-	-
							Overall Mean (Calc)	-	85.85	18.7222	NR	-	-	1.11167	16.675	0.875	1.1325	7.3425	7.56	-	-	4	NR	NR	NR	94.375	NR	NR	See Negative		See Negative
							StDev (Calc)	-	13.0314	3.12119	-	-	-	0.12017	1.80254	0.0351188	0.0457347	0.275484	0.0927362	-	-	-	-	-	-	6.57489	-	-
							CV (Calc)	-	15.1792	16.671	-	-	-	10.8099	10.8099	4.01358	4.03839	3.75192	1.22667	-	-	-	-	-	-	6.96677	-	-
9373	N/A	Negative	28	4	5	15	A	1	-	-	3	14	27	-	-	-	-	-	-	-	-	-	-	-	-	-	-	-
								2	-	-	2	14	6	-	-	-	-	-	-	-	-	-	-	-	-	-	-	-
								3	-	-	2	14	13	-	-	-	-	-	-	-	-	-	-	-	-	-	-	-
								4	-	-	2	14	15	-	-	-	-	-	-	-	-	-	-	-	-	-	-	-
								5	-	-	4	14	22	-	-	-	-	-	-	-	-	-	-	-	-	-	-	-
								Rep A	89	19.2	2.6	70	83	1.18571	16.6	0.77	1.16	7.07	7.49	-	-	4	-	-	-	100	-	-
							B	1	-	-	1	14	7	-	-	-	-	-	-	-	-	-	-	-	-	-	-	-
								2	-	-	3	14	24	-	-	-	-	-	-	-	-	-	-	-	-	-	-	-
								3	-	-	2	14	11	-	-	-	-	-	-	-	-	-	-	-	-	-	-	-
								4	-	-	1	6	6	-	-	-	-	-	-	-	-	-	-	-	-	-	-	-
								5	-	-	1	14	4	-	-	-	-	-	-	-	-	-	-	-	-	-	-	-
								Rep B	81	18.8	1.6	62	52	0.83871	11.5	0.77	1.17	6.83	7.61	-	-	4	-	-	-	100	-	-
							C	1	-	-	2	14	13	-	-	-	-	-	-	-	-	-	-	-	-	-	-	-
								2	-	-	2	14	21	-	-	-	-	-	-	-	-	-	-	-	-	-	-	-
								3	-	-	2	14	15	-	-	-	-	-	-	-	-	-	-	-	-	-	-	-
								4	-	-	2	12	11	-	-	-	-	-	-	-	-	-	-	-	-	-	-	-
								5	-	-	3	14	13	-	-	-	-	-	-	-	-	-	-	-	-	-	-	-
								Rep C	100	19	2.2	68	73	1.07353	15.5	0.7	1.14	7.02	7.55	-	-	4	-	-	-	60	-	-
							D	1	-	-	2	11	9	-	-	-	-	-	-	-	-	-	-	-	-	-	-	-
								2	-	-	2	14	18	-	-	-	-	-	-	-	-	-	-	-	-	-	-	-
								3	-	-	2	14	17	-	-	-	-	-	-	-	-	-	-	-	-	-	-	-
								4	-	-	2	14	15	-	-	-	-	-	-	-	-	-	-	-	-	-	-	-
								5	-	-	3	14	30	-	-	-	-	-	-	-	-	-	-	-	-	-	-	-
								Rep D	89	18.8	2.2	67	89	1.32836	20	0.76	1	6.89	7.09	-	-	4	-	-	-	90	-	-
							Overall Mean (Calc)	-	89.75	18.95	2.15	-	-	1.10658	15.9	0.75	1.1175	6.9525	7.435	-	-	4	NR	NR	NR	87.5	NR	NR	Reproduction	Reproduction, assessed as offspring per female	No
							StDev (Calc)	-	7.80491	0.191485	0.412311	-	-	0.206797	3.50333	0.033665	0.07932	0.111467	0.23516	-	-	-	-	-	-	18.9297	-	-
							CV (Calc)	-	8.69628	1.01048	19.1772	-	-	18.688	22.0335	4.48867	7.09799	1.60327	3.16287	-	-	-	-	-	-	21.6339	-	-
1711	N/A	Negative	39	4	5	16	A	1	-	31	-	24	7	-	-	-	-	-	-	-	-	-	-	-	-	-	-	-
								2	-	24	-	24	12	-	-	-	-	-	-	-	-	-	-	-	-	-	-	-
								3	-	38	-	24	10	-	-	-	-	-	-	-	-	-	-	-	-	-	-	-
								4	-	34	-	24	11	-	-	-	-	-	-	-	-	-	-	-	-	-	-	-
								5	-	33	-	24	13	-	-	-	-	-	-	-	-	-	-	-	-	-	-	-
								Rep Mean	84.6	-	-	120	53	0.441667	10.6	0.99	1.21	8.62	8.78	-	-	-	-	-	-	-	-	-
							B	1	-	-	-	3	0	-	-	-	-	-	-	-	-	-	-	-	-	-	-	-
								2	-	31	-	24	21	-	-	-	-	-	-	-	-	-	-	-	-	-	-	-
								3	-	22	-	24	3	-	-	-	-	-	-	-	-	-	-	-	-	-	-	-
								4	-	-	-	16	0	-	-	-	-	-	-	-	-	-	-	-	-	-	-	-
								5	-	-	-	7	0	-	-	-	-	-	-	-	-	-	-	-	-	-	-	-
								Rep Mean	50	-	-	74	24	0.324324	12	1.07	1.2	8.73	8.73	-	-	-	-	-	-	-	-	-
							C	1	-	-	-	8	0	-	-	-	-	-	-	-	-	-	-	-	-	-	-	-
								2	-	26	-	24	3	-	-	-	-	-	-	-	-	-	-	-	-	-	-	-
								3	-	26	-	24	21	-	-	-	-	-	-	-	-	-	-	-	-	-	-	-
								4	-	24	-	24	10	-	-	-	-	-	-	-	-	-	-	-	-	-	-	-
								5	-	-	-	NA	NA	-	-	-	-	-	-	-	-	-	-	-	-	-	-	-
								Rep Mean	62.5	-	-	80	34	0.425	11.3333	1.03	1.19	9.05	8.62	-	-	-	-	-	-	-	-	-
							D	1	-	26	-	24	3	-	-	-	-	-	-	-	-	-	-	-	-	-	-	-
								2	-	31	-	24	7	-	-	-	-	-	-	-	-	-	-	-	-	-	-	-
								3	-	26	-	24	2	-	-	-	-	-	-	-	-	-	-	-	-	-	-	-
								4	-	32	-	24	1	-	-	-	-	-	-	-	-	-	-	-	-	-	-	-
								5	-	38	-	24	13	-	-	-	-	-	-	-	-	-	-	-	-	-	-	-
								Rep Mean	92.3	-	-	120	26	0.216667	5.2	1.18	1.32	6.89	7.09	-	-	-	-	-	-	-	-	-
							Overall Mean (Calc)	-	72.35	29.4667	NR	-	-	0.351914	9.78333	1.0675	1.23	8.3225	8.305	-	-	N/A	N/A	N/A	N/A	N/A	N/A	N/A	Reproduction	Mean number of young per reproductive day	No
							StDev (Calc)	-	19.533	5.04079	-	-	-	0.104003	3.10859	0.0818026	0.060553	0.972261	0.812753	-	-	-	-	-	-	-	-	-
							CV (Calc)	-	26.9979	17.1067	-	-	-	29.5536	31.7743	7.66301	4.92301	11.6823	9.7863	-	-	-	-	-	-	-	-	-
3472	No	Negative	28	3	7	14	A	1	-	14	1	15	8	-	-	-	-	-	-	-	-	-	-	-	-	-	-	-
								2	-	14	2	15	10	-	-	-	-	-	-	-	-	-	-	-	-	-	-	-
								3	-	17	3	15	22	-	-	-	-	-	-	-	-	-	-	-	-	-	-	-
								4	-	16	3	15	21	-	-	-	-	-	-	-	-	-	-	-	-	-	-	-
								5	-	17	3	15	29	-	-	-	-	-	-	-	-	-	-	-	-	-	-	-
								6	-	18	3	15	30	-	-	-	-	-	-	-	-	-	-	-	-	-	-	-
								7	-	18	3	15	26	-	-	-	-	-	-	-	-	-	-	-	-	-	-	-
								Rep A	87	-	2.57143	105	146	1.39048	20.8571	0.896	1.23	5.94	6.22	-	-	11	-	-	-	100	4.98	4.93
							B	1	-	14	2	15	20	-	-	-	-	-	-	-	-	-	-	-	-	-	-	-
								2	-	16	2	15	20	-	-	-	-	-	-	-	-	-	-	-	-	-	-	-
								3	-	17	3	15	30	-	-	-	-	-	-	-	-	-	-	-	-	-	-	-
								4	-	17	3	15	33	-	-	-	-	-	-	-	-	-	-	-	-	-	-	-
								5	-	16	3	15	27	-	-	-	-	-	-	-	-	-	-	-	-	-	-	-
								6	-	17	3	15	25	-	-	-	-	-	-	-	-	-	-	-	-	-	-	-
								7	-	15	3	15	40	-	-	-	-	-	-	-	-	-	-	-	-	-	-	-
								Rep B	93	-	2.71429	105	195	1.85714	27.8571	0.941	1.37	5.83	6.16	-	-	11	-	-	-	93	5.03	5.05
							C	1	-	16	3	15	28	-	-	-	-	-	-	-	-	-	-	-	-	-	-	-
								2	-	17	3	15	28	-	-	-	-	-	-	-	-	-	-	-	-	-	-	-
								3	-	16	3	15	22	-	-	-	-	-	-	-	-	-	-	-	-	-	-	-
								4	-	14	2	15	19	-	-	-	-	-	-	-	-	-	-	-	-	-	-	-
								5	-	17	3	15	33	-	-	-	-	-	-	-	-	-	-	-	-	-	-	-
								6	-	15	3	15	28	-	-	-	-	-	-	-	-	-	-	-	-	-	-	-
								7	-	16	3	15	19	-	-	-	-	-	-	-	-	-	-	-	-	-	-	-
								Rep C	100	-	2.85714	105	177	1.68571	25.2857	0.913	1.28	5.89	6.04	-	-	11	-	-	-	100	4.94	4.94
							Overall Mean (Calc)	-	93.3333	16.0476	2.71429	-	-	1.64444	24.6667	0.916667	1.29333	5.88667	6.14	-	-	11	NR	NR	NR	97.6667	4.98333	4.97333	Reproduction, Growth and G2 Growth	Fo male day-14 length, the average number of young per female, and the F1 day-11 male and female length	Yes	14-d body length
							StDev (Calc)	-	6.50641	1.2836	0.142857	-	-	0.236055	3.54082	0.022723	0.070946	0.0550757	0.0916515	-	-	-	-	-	-	4.04145	0.0450925	0.0665833
							CV (Calc)	-	6.97115	7.99867	5.26316	-	-	14.3547	14.3547	2.47887	5.48551	0.935601	1.4927	-	-	-	-	-	-	4.13801	0.904866	1.33881
6521	N/A	Negative	28	3	7	14	A	1	-	16	3	15	34	-	-	-	-	-	-	-	-	-	-	-	-	-	-	-
								2	-	18	3	15	30	-	-	-	-	-	-	-	-	-	-	-	-	-	-	-
								3	-	17	3	15	37	-	-	-	-	-	-	-	-	-	-	-	-	-	-	-
								4	-	16	3	15	37	-	-	-	-	-	-	-	-	-	-	-	-	-	-	-
								5	-	18	3	15	14	-	-	-	-	-	-	-	-	-	-	-	-	-	-	-
								6	-	17	2	15	13	-	-	-	-	-	-	-	-	-	-	-	-	-	-	-
								7	-	17	3	15	34	-	-	-	-	-	-	-	-	-	-	-	-	-	-	-
								Rep A	100	-	2.85714	105	199	1.89524	28.4286	1.05	1.34	5.91	6.15	-	-	11	-	-	-	100	4.73	4.9
							B	1	-	17	3	15	30	-	-	-	-	-	-	-	-	-	-	-	-	-	-	-
								2	-	14	2	15	21	-	-	-	-	-	-	-	-	-	-	-	-	-	-	-
								3	-	15	3	15	35	-	-	-	-	-	-	-	-	-	-	-	-	-	-	-
								4	-	14	3	15	42	-	-	-	-	-	-	-	-	-	-	-	-	-	-	-
								5	-	17	3	15	38	-	-	-	-	-	-	-	-	-	-	-	-	-	-	-
								6	-	14	3	15	21	-	-	-	-	-	-	-	-	-	-	-	-	-	-	-
								7	-	17	3	15	28	-	-	-	-	-	-	-	-	-	-	-	-	-	-	-
								Rep B	100	-	2.85714	105	215	2.04762	30.7143	1.09	1.69	5.68	6.23	-	-	11	-	-	-	93	4.49	4.69
							C	1	-	17	3	15	31	-	-	-	-	-	-	-	-	-	-	-	-	-	-	-
								2	-	16	3	15	22	-	-	-	-	-	-	-	-	-	-	-	-	-	-	-
								3	-	15	3	15	29	-	-	-	-	-	-	-	-	-	-	-	-	-	-	-
								4	-	15	3	15	28	-	-	-	-	-	-	-	-	-	-	-	-	-	-	-
								5	-	18	1	15	5	-	-	-	-	-	-	-	-	-	-	-	-	-	-	-
								6	-	15	3	15	39	-	-	-	-	-	-	-	-	-	-	-	-	-	-	-
								7	-	17	3	15	42	-	-	-	-	-	-	-	-	-	-	-	-	-	-	-
								Rep C	100	-	2.71429	105	196	1.86667	28	1.28	1.59	5.67	6.06	-	-	11	-	-	-	100	4.34	4.69
							Overall Mean (Calc)	-	100	16.1905	2.80952	-	-	1.93651	29.0476	1.14	1.54	5.75333	6.14667	-	-	11	NR	NR	NR	97.6667	4.52	4.76	Reproduction	Total young per female	Yes	14-d body length
							StDev (Calc)	-	0	1.32737	0.0824786	-	-	0.0972797	1.4592	0.122882	0.180278	0.135769	0.085049	-	-	-	-	-	-	4.04145	0.196723	0.121244
							CV (Calc)	-	0	8.19845	2.93568	-	-	5.02346	5.02346	10.7791	11.7063	2.35984	1.38366	-	-	-	-	-	-	4.13801	4.35228	2.54713
2395	N/A	Negative	32	4	5	16	A	1	-	23	-	13	8	-	-	-	-	-	-	-	-	-	-	-	-	-	-	-
								2	-	19	-	13	14	-	-	-	-	-	-	-	-	-	-	-	-	-	-	-
								3	-	20	-	13	8	-	-	-	-	-	-	-	-	-	-	-	-	-	-	-
								4	-	23	-	13	14	-	-	-	-	-	-	-	-	-	-	-	-	-	-	-
								5	-	23	-	13	14	-	-	-	-	-	-	-	-	-	-	-	-	-	-	-
								Rep A	100	21.6	-	65	58	0.892308	11.6	0.91	1.39	7.76	8.3	-	-	-	-	-	-	-	-	-
							B	1	-	28	-	13	9	-	-	-	-	-	-	-	-	-	-	-	-	-	-	-
								2	-	18	-	13	11	-	-	-	-	-	-	-	-	-	-	-	-	-	-	-
								3	-	24	-	13	15	-	-	-	-	-	-	-	-	-	-	-	-	-	-	-
								4	-	27	-	13	2	-	-	-	-	-	-	-	-	-	-	-	-	-	-	-
								5	-	28	-	13	3	-	-	-	-	-	-	-	-	-	-	-	-	-	-	-
								Rep B	100	25	-	65	40	0.615385	8	0.96	1.28	8.13	8.43	-	-	-	-	-	-	-	-	-
							C	1	-	25	-	13	9	-	-	-	-	-	-	-	-	-	-	-	-	-	-	-
								2	-	25	-	13	10	-	-	-	-	-	-	-	-	-	-	-	-	-	-	-
								3	-	17	-	13	9	-	-	-	-	-	-	-	-	-	-	-	-	-	-	-
								4	-	19	-	13	2	-	-	-	-	-	-	-	-	-	-	-	-	-	-	-
								5	-	24	-	13	7	-	-	-	-	-	-	-	-	-	-	-	-	-	-	-
								Rep C	100	22	-	65	37	0.569231	7.4	0.94	1.43	7.79	8,11	-	-	-	-	-	-	-	-	-
							D	1	-	21	-	13	20	-	-	-	-	-	-	-	-	-	-	-	-	-	-	-
								2	-	23	-	13	13	-	-	-	-	-	-	-	-	-	-	-	-	-	-	-
								3	-	27	-	13	3	-	-	-	-	-	-	-	-	-	-	-	-	-	-	-
								4	-	26	-	13	8	-	-	-	-	-	-	-	-	-	-	-	-	-	-	-
								5	-	28	-	13	1	-	-	-	-	-	-	-	-	-	-	-	-	-	-	-
								Rep D	100	25	-	65	45	0.692308	9	0.91	1.19	7,73	8.2	-	-	-	-	-	-	-	-	-
							Overall Mean (Calc)	-	100	23.4	NR	-	-	0.692308	9	0.93	1.3225	7.89333	8.31	-	-	N/A	N/A	N/A	N/A	N/A	N/A	N/A	Survival	Adult survival was the most sensitive biological endpoint measured in this study.	No
							StDev (Calc)	-	0	1.85472	-	-	-	0.142671	1.85472	0.0244949	0.108743	0.205508	0.115326	-	-	-	-	-	-	-	-	-
							CV (Calc)	-	0	7.92617	-	-	-	20.608	20.608	2.63386	8.22252	2.60356	1.38779	-	-	-	-	-	-	-	-	-
4447	N/A	Negative	28	4	5	14	A	1	-	16	3	15	24	-	-	-	-	-	-	-	-	-	-	-	-	-	-	-
								2	-	19	2	15	7	-	-	-	-	-	-	-	-	-	-	-	-	-	-	-
								3	-	15	2	15	6	-	-	-	-	-	-	-	-	-	-	-	-	-	-	-
								4	-	15	4	15	22	-	-	-	-	-	-	-	-	-	-	-	-	-	-	-
								5	-	16	3	15	16	-	-	-	-	-	-	-	-	-	-	-	-	-	-	-
								Rep A	78	16.2	2.8	75	75	1	15	0.95	1.11	7.45	7.49	-	-	4	-	-	-	90	-	-
							B	1	-	16	2	9	14	-	-	-	-	-	-	-	-	-	-	-	-	-	-	-
								2	-	17	4	15	20	-	-	-	-	-	-	-	-	-	-	-	-	-	-	-
								3	-	16	3	15	13	-	-	-	-	-	-	-	-	-	-	-	-	-	-	-
								4	-	16	3	15	17	-	-	-	-	-	-	-	-	-	-	-	-	-	-	-
								5	-	16	2	15	10	-	-	-	-	-	-	-	-	-	-	-	-	-	-	-
								Rep B	61	16.2	2.8	69	74	1.07246	15	0.92	1.15	7.82	7.91	-	-	4	-	-	-	100	-	-
							C	1	-	17	2	14	18	-	-	-	-	-	-	-	-	-	-	-	-	-	-	-
								2	-	17	3	10	23	-	-	-	-	-	-	-	-	-	-	-	-	-	-	-
								3	-	17	1	15	7	-	-	-	-	-	-	-	-	-	-	-	-	-	-	-
								4	-	17	3	15	31	-	-	-	-	-	-	-	-	-	-	-	-	-	-	-
								5	-	16	3	15	16	-	-	-	-	-	-	-	-	-	-	-	-	-	-	-
								Rep C	76	16.8	2.4	69	95	1.37681	18	0.91	1.08	7.3	7.7	-	-	4	-	-	-	100	-	-
							D	1	-	17	2	15	19	-	-	-	-	-	-	-	-	-	-	-	-	-	-	-
								2	-	16	2	15	15	-	-	-	-	-	-	-	-	-	-	-	-	-	-	-
								3	-	17	1	15	4	-	-	-	-	-	-	-	-	-	-	-	-	-	-	-
								4	-	17	3	15	31	-	-	-	-	-	-	-	-	-	-	-	-	-	-	-
								5	-	17	3	15	20	-	-	-	-	-	-	-	-	-	-	-	-	-	-	-
								Rep D	88	16.8	2.2	75	89	1.18667	17.8	0.93	1.24	7.84	7.88	-	-	4	-	-	-	90	-	-
							Overall Mean (Calc)	-	75.75	16.5	2.55	-	-	1.15899	16.45	0.9275	1.145	7.6025	7.745	-	-	4	NR	NR	NR	95	NR	NR	Reproduction and growth	Female body length and offspring per female (the most sensitive indicators of toxicity)	No
							StDev (Calc)	-	11.1467	0.34641	1.16962	-	-	0.164293	1.67631	0.0170783	0.0695222	0.269861	0.193649	-	-	-	-	-	-	5.7735	-	-
							CV (Calc)	-	14.7152	2.09946	45.8673	-	-	14.1756	10.1903	1.84132	6.07181	3.54964	2.50031	-	-	-	-	-	-	6.07737	-	-
8532	N/A	Negative	28	4	5	NR	A	1	-	-	-	-	-	-	-	-	-	-	-	-	-	-	-	-	-	-	-	-
								2	-	-	-	-	-	-	-	-	-	-	-	-	-	-	-	-	-	-	-	-
								3	-	-	-	-	-	-	-	-	-	-	-	-	-	-	-	-	-	-	-	-
								4	-	-	-	-	-	-	-	-	-	-	-	-	-	-	-	-	-	-	-	-
								5	-	-	-	-	-	-	-	-	-	-	-	-	-	-	-	-	-	-	-	-
								Rep A	89	-	-	-	-	NR	NR	0.73	0.89	6.7	6.84	-	-	4	-	-	-	100	-	-
							B	1	-	-	-	-	-	-	-	-	-	-	-	-	-	-	-	-	-	-	-	-
								2	-	-	-	-	-	-	-	-	-	-	-	-	-	-	-	-	-	-	-	-
								3	-	-	-	-	-	-	-	-	-	-	-	-	-	-	-	-	-	-	-	-
								4	-	-	-	-	-	-	-	-	-	-	-	-	-	-	-	-	-	-	-	-
								5	-	-	-	-	-	-	-	-	-	-	-	-	-	-	-	-	-	-	-	-
								Rep B	88	-	-	-	-	NR	NR	0.79	1.07	7.2	7.32	-	-	4	-	-	-	90	-	-
							C	1	-	-	-	-	-	-	-	-	-	-	-	-	-	-	-	-	-	-	-	-
								2	-	-	-	-	-	-	-	-	-	-	-	-	-	-	-	-	-	-	-	-
								3	-	-	-	-	-	-	-	-	-	-	-	-	-	-	-	-	-	-	-	-
								4	-	-	-	-	-	-	-	-	-	-	-	-	-	-	-	-	-	-	-	-
								5	-	-	-	-	-	-	-	-	-	-	-	-	-	-	-	-	-	-	-	-
								Rep C	83	-	-	-	-	NR	NR	0.75	0.95	6.54	6.86	-	-	4	-	-	-	100	-	-
							D	1	-	-	-	-	-	-	-	-	-	-	-	-	-	-	-	-	-	-	-	-
								2	-	-	-	-	-	-	-	-	-	-	-	-	-	-	-	-	-	-	-	-
								3	-	-	-	-	-	-	-	-	-	-	-	-	-	-	-	-	-	-	-	-
								4	-	-	-	-	-	-	-	-	-	-	-	-	-	-	-	-	-	-	-	-
								5	-	-	-	-	-	-	-	-	-	-	-	-	-	-	-	-	-	-	-	-
								Rep D	85	-	-	-	-	NR	NR	0.71	1.04	6.61	7.23	-	-	4	-	-	-	100	-	-
							Overall Mean (Calc)	-	86.25	NR	NR	NR	NR	NR	NR	0.745	0.9875	6.7625	7.0625	-	-	4	NR	NR	NR	97.5	NR	NR	Reproduction	Most sensitive indicator of toxicity, reproduction (quantified as offspring per female)	No
							StDev (Calc)	-	2.75379	-	-	-	-	-	-	0.0341565	0.0826136	0.298929	0.248244	-	-	-	-	-	-	5	-	-
							CV (Calc)	-	3.19279	-	-	-	-	-	-	4.58477	8.36593	4.42039	3.51496	-	-	-	-	-	-	5.12821	-	-
8094	N/A	Negative	28	4	5	0	A	1	-	-	3	29	18	-	-	-	-	-	-	-	-	-	-	-	-	-	-	-
								2	-	-	3	29	20	-	-	-	-	-	-	-	-	-	-	-	-	-	-	-
								3	-	-	3	29	26	-	-	-	-	-	-	-	-	-	-	-	-	-	-	-
								4	-	-	3	29	20	-	-	-	-	-	-	-	-	-	-	-	-	-	-	-
								5	-	-	4	29	24	-	-	-	-	-	-	-	-	-	-	-	-	-	-	-
								Rep A	93	16.8	3.2	145	108	0.744828	21.6	0.88	1.26	7.59	7.71	-	-	4	-	-	-	100	-	-
							B	1	-	-	3	29	25	-	-	-	-	-	-	-	-	-	-	-	-	-	-	-
								2	-	-	3	29	20	-	-	-	-	-	-	-	-	-	-	-	-	-	-	-
								3	-	-	3	29	24	-	-	-	-	-	-	-	-	-	-	-	-	-	-	-
								4	-	-	3	29	26	-	-	-	-	-	-	-	-	-	-	-	-	-	-	-
								5	-	-	2	29	9	-	-	-	-	-	-	-	-	-	-	-	-	-	-	-
								Rep B	100	17.6	2.8	145	104	0.717241	20.8	0.83	1.15	7.44	7.7	-	-	4	-	-	-	100	-	-
							C	1	-	-	3	29	21	-	-	-	-	-	-	-	-	-	-	-	-	-	-	-
								2	-	-	3	29	22	-	-	-	-	-	-	-	-	-	-	-	-	-	-	-
								3	-	-	2	29	16	-	-	-	-	-	-	-	-	-	-	-	-	-	-	-
								4	-	-	2	28	9	-	-	-	-	-	-	-	-	-	-	-	-	-	-	-
								5	-	-	2	29	12	-	-	-	-	-	-	-	-	-	-	-	-	-	-	-
								Rep C	94	18	2.4	144	80	0.555556	17.75	0.85	1.16	7.28	7.53	-	-	4	-	-	-	80	-	-
							D	1	-	-	2	29	9	-	-	-	-	-	-	-	-	-	-	-	-	-	-	-
								2	-	-	1	24	3	-	-	-	-	-	-	-	-	-	-	-	-	-	-	-
								3	-	-	3	29	20	-	-	-	-	-	-	-	-	-	-	-	-	-	-	-
								4	-	-	3	29	23	-	-	-	-	-	-	-	-	-	-	-	-	-	-	-
								5	-	-	2	29	19	-	-	-	-	-	-	-	-	-	-	-	-	-	-	-
								Rep D	88	18.6	2.2	140	74	0.528571	17.75	0.83	1.14	7.2	7.37	-	-	4	-	-	-	90	-	-
							Overall Mean (Calc)	-	93.75	17.75	2.65	-	-	0.636549	19.475	0.8475	1.1775	7.3775	7.5775	-	-	4	NR	NR	NR	92.5	NR	NR	N/A	NOEC was determined to be the highest concentration tested	No
							StDev (Calc)	-	4.92443	0.754983	0.443471	-	-	0.110234	2.01846	0.0236291	0.0556028	0.173277	0.161116	-	-	-	-	-	-	9.57427	-	-
							CV (Calc)	-	5.25272	4.25343	16.7348	-	-	17.3174	10.3643	2.78809	4.7221	2.34873	2.12624	-	-	-	-	-	-	10.3506	-	-
2886	Yes	Negative	28	3	7	15	A	1	-	17	3	14	-	-	-	-	-	-	-	-	-	-	-	-	-	-	-	-
								2	-	17	3	14	-	-	-	-	-	-	-	-	-	-	-	-	-	-	-	-
								3	-	17	3	14	-	-	-	-	-	-	-	-	-	-	-	-	-	-	-	-
								4	-	17	3	14	-	-	-	-	-	-	-	-	-	-	-	-	-	-	-	-
								5	-	15	3	14	-	-	-	-	-	-	-	-	-	-	-	-	-	-	-	-
								6	-	15	3	14	-	-	-	-	-	-	-	-	-	-	-	-	-	-	-	-
								7	-	16	3	14	-	-	-	-	-	-	-	-	-	-	-	-	-	-	-	-
								Rep A	100	-	3	98	157	1.60204	22.4286	0.95	1.47	5.74	6.27	-	-	10	-	-	-	100	4.74	4.61
							B	1	-	16	3	14	-	-	-	-	-	-	-	-	-	-	-	-	-	-	-	-
								2	-	-	0	14	-	-	-	-	-	-	-	-	-	-	-	-	-	-	-	-
								3	-	17	2	14	-	-	-	-	-	-	-	-	-	-	-	-	-	-	-	-
								4	-	17	2	14	-	-	-	-	-	-	-	-	-	-	-	-	-	-	-	-
								5	-	15	3	14	-	-	-	-	-	-	-	-	-	-	-	-	-	-	-	-
								6	-	15	1	14	-	-	-	-	-	-	-	-	-	-	-	-	-	-	-	-
								7	-	17	3	14	-	-	-	-	-	-	-	-	-	-	-	-	-	-	-	-
								Rep B	79	-	2	98	110	1.12245	18.3333	0.853	1.16	5.68	6.05	-	-	10	-	-	-	100	4.87	4.78
							C	1	-	22	2	14	-	-	-	-	-	-	-	-	-	-	-	-	-	-	-	-
								2	-	17	3	14	-	-	-	-	-	-	-	-	-	-	-	-	-	-	-	-
								3	-	17	3	14	-	-	-	-	-	-	-	-	-	-	-	-	-	-	-	-
								4	-	16	2	14	-	-	-	-	-	-	-	-	-	-	-	-	-	-	-	-
								5	-	22	2	14	-	-	-	-	-	-	-	-	-	-	-	-	-	-	-	-
								6	-	16	3	14	-	-	-	-	-	-	-	-	-	-	-	-	-	-	-	-
								7	-	16	3	14	-	-	-	-	-	-	-	-	-	-	-	-	-	-	-	-
								Rep C	86	-	2.57143	98	115	1.17347	16.4286	0.964	0.997	5.68	5.95	-	-	10	-	-	-	100	4.75	4.63
							Overall Mean (Calc)	-	88.3333	16.85	2.52381	-	-	1.29932	19.0635	0.922333	1.209	5.7	6.09	-	-	10	NR	NR	NR	100	4.78667	4.67333	G2 Growth	F1 male mysid length was the most sensitive parameter	Yes	14-d body length
							StDev (Calc)	-	10.6927	1.92696	0.501698	-	-	0.263402	3.06592	0.0604511	0.240277	0.034641	0.163707	-	-	-	-	-	-	0	0.0723418	0.0929157
							CV (Calc)	-	12.1049	11.4359	19.8786	-	-	20.2723	16.0827	6.55415	19.874	0.607737	2.68813	-	-	-	-	-	-	0	1.51132	1.98821
2886	Yes	Solvent	28	3	7	15	A	1	-	17	2	14	-	-	-	-	-	-	-	-	-	-	-	-	-	-	-	-
								2	-	-	0	10	-	-	-	-	-	-	-	-	-	-	-	-	-	-	-	-
								3	-	17	2	14	-	-	-	-	-	-	-	-	-	-	-	-	-	-	-	-
								4	-	17	3	14	-	-	-	-	-	-	-	-	-	-	-	-	-	-	-	-
								5	-	17	2	14	-	-	-	-	-	-	-	-	-	-	-	-	-	-	-	-
								6	-	16	2	12	-	-	-	-	-	-	-	-	-	-	-	-	-	-	-	-
								7	-	17	2	14	-	-	-	-	-	-	-	-	-	-	-	-	-	-	-	-
								Rep A	79	-	1.85714	92	74	0.804348	12.6	0.787	0.797	5.82	5.77	-	-	10	-	-	-	100	4.76	4.9
							B	1	-	16	3	14	-	-	-	-	-	-	-	-	-	-	-	-	-	-	-	-
								2	-	16	3	14	-	-	-	-	-	-	-	-	-	-	-	-	-	-	-	-
								3	-	15	3	14	-	-	-	-	-	-	-	-	-	-	-	-	-	-	-	-
								4	-	17	3	14	-	-	-	-	-	-	-	-	-	-	-	-	-	-	-	-
								5	-	15	3	14	-	-	-	-	-	-	-	-	-	-	-	-	-	-	-	-
								6	-	17	3	14	-	-	-	-	-	-	-	-	-	-	-	-	-	-	-	-
								7	-	16	3	14	-	-	-	-	-	-	-	-	-	-	-	-	-	-	-	-
								Rep B	93	-	3	98	124	1.26531	17.7143	0.856	0.942	5.66	5.79	-	-	10	-	-	-	93	4.42	4.44
							C	1	-	17	3	14	-	-	-	-	-	-	-	-	-	-	-	-	-	-	-	-
								2	-	16	3	14	-	-	-	-	-	-	-	-	-	-	-	-	-	-	-	-
								3	-	17	3	14	-	-	-	-	-	-	-	-	-	-	-	-	-	-	-	-
								4	-	17	2	14	-	-	-	-	-	-	-	-	-	-	-	-	-	-	-	-
								5	-	20	1	14	-	-	-	-	-	-	-	-	-	-	-	-	-	-	-	-
								6	-	16	2	14	-	-	-	-	-	-	-	-	-	-	-	-	-	-	-	-
								7	-	15	3	14	-	-	-	-	-	-	-	-	-	-	-	-	-	-	-	-
								Rep C	100	-	2.42857	98	135	1.37755	19.2857	0.95	1.19	5.65	5.93	-	-	10	-	-	-	100	4.69	4.68
							Overall Mean (Calc)	-	90.6667	16.55	2.42857	-	-	1.14907	16.5333	0.864333	0.976333	5.71	5.83	-	-	10	NR	NR	NR	97.6667	4.62333	4.67333	See Negative		See Negative
							StDev (Calc)	-	10.6927	1.09904	0.571429	-	-	0.303766	3.49581	0.0818189	0.198737	0.0953939	0.087178	-	-	-	-	-	-	4.04145	0.179536	0.230072
							CV (Calc)	-	11.7934	6.64074	23.5294	-	-	26.4359	21.144	9.46613	20.3554	1.67065	1.49533	-	-	-	-	-	-	4.13801	3.88327	4.92309
9786	N/A	Negative	28	3	7	15	A	1	-	17	3	14	37	-	-	-	-	-	-	-	-	-	-	-	-	-	-	-
								2	-	17	2	14	16	-	-	-	-	-	-	-	-	-	-	-	-	-	-	-
								3	-	15	3	14	17	-	-	-	-	-	-	-	-	-	-	-	-	-	-	-
								4	-	18	3	14	32	-	-	-	-	-	-	-	-	-	-	-	-	-	-	-
								5	-	15	3	14	35	-	-	-	-	-	-	-	-	-	-	-	-	-	-	-
								6	-	19	2	14	18	-	-	-	-	-	-	-	-	-	-	-	-	-	-	-
								7	-	16	3	14	25	-	-	-	-	-	-	-	-	-	-	-	-	-	-	-
								Rep A	100	16.7143	2.71429	98	180	1.83673	25.7143	-	-	6.17	6.47	-	-	11	5	9	-	93	5.29	5.49
							B	1	-	15	3	14	31	-	-	-	-	-	-	-	-	-	-	-	-	-	-	-
								2	-	16	3	14	37	-	-	-	-	-	-	-	-	-	-	-	-	-	-	-
								3	-	19	2	14	31	-	-	-	-	-	-	-	-	-	-	-	-	-	-	-
								4	-	17	3	14	32	-	-	-	-	-	-	-	-	-	-	-	-	-	-	-
								5	-	17	4	14	39	-	-	-	-	-	-	-	-	-	-	-	-	-	-	-
								6	-	15	2	14	25	-	-	-	-	-	-	-	-	-	-	-	-	-	-	-
								7	-	19	2	14	30	-	-	-	-	-	-	-	-	-	-	-	-	-	-	-
								Rep B	100	16.8571	2.71429	98	225	2.29592	32.1429	-	-	6.26	6.35	-	-	11	7	8	-	100	4.79	5.1
							C	1	-	16	3	14	34	-	-	-	-	-	-	-	-	-	-	-	-	-	-	-
								2	-	17	3	14	40	-	-	-	-	-	-	-	-	-	-	-	-	-	-	-
								3	-	17	3	14	44	-	-	-	-	-	-	-	-	-	-	-	-	-	-	-
								4	-	16	3	14	36	-	-	-	-	-	-	-	-	-	-	-	-	-	-	-
								5	-	16	3	14	31	-	-	-	-	-	-	-	-	-	-	-	-	-	-	-
								6	-	17	3	14	37	-	-	-	-	-	-	-	-	-	-	-	-	-	-	-
								7	-	15	3	14	44	-	-	-	-	-	-	-	-	-	-	-	-	-	-	-
								Rep C	100	16.2857	3	98	266	2.71429	38	-	-	6.11	6.45	-	-	11	6	7	-	87	4.95	5.11
							Overall Mean (Calc)	-	100	16.619	2.80952	-	-	2.28231	31.9524	NR	NR	6.18	6.42333	-	-	11	6	8	NR	93.3333	5.01	5.23333	Reproduction	The total young per female was the most sensitive endpoint	Yes	15-d body length
							StDev (Calc)	-	0	0.297381	0.164957	-	-	0.438934	6.14507	-	-	0.0754983	0.064291	-	-	-	1	1	-	6.50641	0.255343	0.222336
							CV (Calc)	-	0	1.7894	5.87136	-	-	19.232	19.232	-	-	1.22166	1.0009	-	-	-	16.6667	12.5	-	6.97115	5.09666	4.24846
1948	Yes	Negative	28	3	7	14	A	1	-	14	2	15	19	-	-	-	-	-	-	-	-	-	-	-	-	-	-	-
								2	-	16	3	15	21	-	-	-	-	-	-	-	-	-	-	-	-	-	-	-
								3	-	15	3	15	20	-	-	-	-	-	-	-	-	-	-	-	-	-	-	-
								4	-	16	3	15	25	-	-	-	-	-	-	-	-	-	-	-	-	-	-	-
								5	-	17	4	15	20	-	-	-	-	-	-	-	-	-	-	-	-	-	-	-
								6	-	15	3	15	29	-	-	-	-	-	-	-	-	-	-	-	-	-	-	-
								7	-	15	3	15	16	-	-	-	-	-	-	-	-	-	-	-	-	-	-	-
								Rep A	100	15.4286	3	105	150	1.42857	21.4286	-	-	6.16	6.51	-	-	10	12	3	-	100	4.71	4.81
							B	1	-	-	0	-	-	-	-	-	-	-	-	-	-	-	-	-	-	-	-	-
								2	-	16	2	15	15	-	-	-	-	-	-	-	-	-	-	-	-	-	-	-
								3	-	16	3	15	32	-	-	-	-	-	-	-	-	-	-	-	-	-	-	-
								4	-	17	3	15	31	-	-	-	-	-	-	-	-	-	-	-	-	-	-	-
								5	-	16	2	15	8	-	-	-	-	-	-	-	-	-	-	-	-	-	-	-
								6	-	17	3	15	33	-	-	-	-	-	-	-	-	-	-	-	-	-	-	-
								7	-	14	3	15	32	-	-	-	-	-	-	-	-	-	-	-	-	-	-	-
								Rep B	91	16	2.28571	90	151	1.67778	25.1667	-	-	6.03	6.37	-	-	10	9	6	-	100	4.63	4.75
							C	1	-	15	3	15	35	-	-	-	-	-	-	-	-	-	-	-	-	-	-	-
								2	-	17	3	15	26	-	-	-	-	-	-	-	-	-	-	-	-	-	-	-
								3	-	17	4	15	23	-	-	-	-	-	-	-	-	-	-	-	-	-	-	-
								4	-	15	4	15	27	-	-	-	-	-	-	-	-	-	-	-	-	-	-	-
								5	-	16	4	15	32	-	-	-	-	-	-	-	-	-	-	-	-	-	-	-
								6	-	15	3	15	21	-	-	-	-	-	-	-	-	-	-	-	-	-	-	-
								7	-	15	4	15	40	-	-	-	-	-	-	-	-	-	-	-	-	-	-	-
								Rep C	100	15.7143	3.57143	105	204	1.94286	29.1429	-	-	6.19	6.44	-	-	10	7	7	-	93.3333	4.45	4.55
							Overall Mean (Calc)	-	97	15.7143	2.95238	-	-	1.68307	25.246	NR	NR	6.12667	6.44	-	-	10	9.33333	5.33333	NR	97.7778	4.59667	4.70333	Survival	Day 28 F0 mysid survival was the most sensitive parameter	Yes	14-d body length
							StDev (Calc)	-	5.19615	0.285714	0.644179	-	-	0.257184	3.85776	-	-	0.085049	0.07	-	-	-	2.51661	2.08167	-	3.849	0.133167	0.136137
							CV (Calc)	-	5.35686	1.81818	21.819	-	-	15.2806	15.2806	-	-	1.38818	1.08696	-	-	-	26.9637	39.0312	-	3.93648	2.89702	2.89448
1948	Yes	Solvent	28	3	7	14	A	1	-	17	4	15	39	-	-	-	-	-	-	-	-	-	-	-	-	-	-	-
								2	-	17	3	15	35	-	-	-	-	-	-	-	-	-	-	-	-	-	-	-
								3	-	15	3	15	36	-	-	-	-	-	-	-	-	-	-	-	-	-	-	-
								4	-	15	4	15	29	-	-	-	-	-	-	-	-	-	-	-	-	-	-	-
								5	-	15	3	15	24	-	-	-	-	-	-	-	-	-	-	-	-	-	-	-
								6	-	15	3	15	25	-	-	-	-	-	-	-	-	-	-	-	-	-	-	-
								7	-	15	3	15	33	-	-	-	-	-	-	-	-	-	-	-	-	-	-	-
								Rep A	100	15.5714	3.28571	105	221	2.10476	31.5714	-	-	6.07	6.36	-	-	10	8	2	-	66.6667	4.47	4.59
							B	1	-	15	3	15	36	-	-	-	-	-	-	-	-	-	-	-	-	-	-	-
								2	-	18	3	15	30	-	-	-	-	-	-	-	-	-	-	-	-	-	-	-
								3	-	15	3	15	26	-	-	-	-	-	-	-	-	-	-	-	-	-	-	-
								4	-	15	3	15	37	-	-	-	-	-	-	-	-	-	-	-	-	-	-	-
								5	-	14	4	15	38	-	-	-	-	-	-	-	-	-	-	-	-	-	-	-
								6	-	14	3	15	27	-	-	-	-	-	-	-	-	-	-	-	-	-	-	-
								7	-	15	3	15	31	-	-	-	-	-	-	-	-	-	-	-	-	-	-	-
								Rep B	100	15.1429	3.14286	105	225	2.14286	32.1429	-	-	6.16	6.5	-	-	10	8	7	-	100	4.93	5.02
							C	1	-	15	3	15	26	-	-	-	-	-	-	-	-	-	-	-	-	-	-	-
								2	-	15	3	15	30	-	-	-	-	-	-	-	-	-	-	-	-	-	-	-
								3	-	14	3	15	37	-	-	-	-	-	-	-	-	-	-	-	-	-	-	-
								4	-	17	3	15	36	-	-	-	-	-	-	-	-	-	-	-	-	-	-	-
								5	-	16	3	15	34	-	-	-	-	-	-	-	-	-	-	-	-	-	-	-
								6	-	16	3	15	38	-	-	-	-	-	-	-	-	-	-	-	-	-	-	-
								7	-	14	4	15	33	-	-	-	-	-	-	-	-	-	-	-	-	-	-	-
								Rep C	100	15.2857	3.14286	105	234	2.22857	33.4286	-	-	5.92	6.5	-	-	10	5	10	-	100	4.64	4.88
							Overall Mean (Calc)	-	100	15.3333	3.19048	-	-	2.15873	32.381	NR	NR	6.05	6.45333	-	-	10	7	6.33333	NR	88.8889	4.68	4.83	See Negative		See Negative
							StDev (Calc)	-	0	0.218218	0.0824786	-	-	0.0634126	0.95119	-	-	0.121244	0.080829	-	-	-	1.73205	4.04145	-	19.245	0.232594	0.219317
							CV (Calc)	-	0	1.42316	2.58515	-	-	2.9375	2.9375	-	-	2.00403	1.25252	-	-	-	24.7436	63.8124	-	21.6506	4.96996	4.54073
4635	No	Negative	28	3	7	14	A	1	-	-	3	15	-	-	-	-	-	-	-	-	-	-	-	-	-	-	-	-
								2	-	-	3	15	-	-	-	-	-	-	-	-	-	-	-	-	-	-	-	-
								3	-	-	4	15	-	-	-	-	-	-	-	-	-	-	-	-	-	-	-	-
								4	-	-	2	15	-	-	-	-	-	-	-	-	-	-	-	-	-	-	-	-
								5	-	-	3	15	-	-	-	-	-	-	-	-	-	-	-	-	-	-	-	-
								6	-	-	4	15	-	-	-	-	-	-	-	-	-	-	-	-	-	-	-	-
								7	-	-	1	15	-	-	-	-	-	-	-	-	-	-	-	-	-	-	-	-
								Rep A	100	16.1	2.85714	105	218	2.07619	31.1429	-	-	6.02	6.43	-	-	11	7	8	-	100	4.83	4.94
							B	1	-	-	2	15	-	-	-	-	-	-	-	-	-	-	-	-	-	-	-	-
								2	-	-	4	15	-	-	-	-	-	-	-	-	-	-	-	-	-	-	-	-
								3	-	-	4	15	-	-	-	-	-	-	-	-	-	-	-	-	-	-	-	-
								4	-	-	4	15	-	-	-	-	-	-	-	-	-	-	-	-	-	-	-	-
								5	-	-	3	15	-	-	-	-	-	-	-	-	-	-	-	-	-	-	-	-
								6	-	-	3	15	-	-	-	-	-	-	-	-	-	-	-	-	-	-	-	-
								7	-	-	1	15	-	-	-	-	-	-	-	-	-	-	-	-	-	-	-	-
								Rep B	100	15.9	3	105	205	1.95238	29.2857	-	-	5.92	6.27	-	-	11	9	5	-	93	4.54	4.66
							C	1	-	-	4	15	-	-	-	-	-	-	-	-	-	-	-	-	-	-	-	-
								2	-	-	3	15	-	-	-	-	-	-	-	-	-	-	-	-	-	-	-	-
								3	-	-	3	15	-	-	-	-	-	-	-	-	-	-	-	-	-	-	-	-
								4	-	-	3	15	-	-	-	-	-	-	-	-	-	-	-	-	-	-	-	-
								5	-	-	4	15	-	-	-	-	-	-	-	-	-	-	-	-	-	-	-	-
								6	-	-	3	15	-	-	-	-	-	-	-	-	-	-	-	-	-	-	-	-
								7	-	-	3	15	-	-	-	-	-	-	-	-	-	-	-	-	-	-	-	-
								Rep C	100	15.6	3.28571	105	286	2.72381	40.8571	-	-	6.08	6.5	-	-	11	4	10	-	93	4.51	4.73
							Overall Mean (Calc)	-	100	15.8667	3.04762	-	-	2.25079	33.7619	NR	NR	6.00667	6.4	-	-	11	6.66667	7.66667	NR	95.3333	4.62667	4.77667	Reproduction	Mean total number of young per F0-female mysid	Yes	14-d body length
							StDev (Calc)	-	0	0.251661	0.218218	-	-	0.414295	6.21442	-	-	0.080829	0.117898	-	-	-	2.51661	2.51661	-	4.04145	0.17673	0.145717
							CV (Calc)	-	0	1.5861	7.16027	-	-	18.4066	18.4066	-	-	1.34566	1.84216	-	-	-	37.7492	32.8254	-	4.23929	3.8198	3.05059
4635	No	Solvent	28	3	7	14	A	1	-	-	4	15	-	-	-	-	-	-	-	-	-	-	-	-	-	-	-	-
								2	-	-	3	15	-	-	-	-	-	-	-	-	-	-	-	-	-	-	-	-
								3	-	-	4	15	-	-	-	-	-	-	-	-	-	-	-	-	-	-	-	-
								4	-	-	3	15	-	-	-	-	-	-	-	-	-	-	-	-	-	-	-	-
								5	-	-	4	15	-	-	-	-	-	-	-	-	-	-	-	-	-	-	-	-
								6	-	-	4	15	-	-	-	-	-	-	-	-	-	-	-	-	-	-	-	-
								7	-	-	3	15	-	-	-	-	-	-	-	-	-	-	-	-	-	-	-	-
								Rep A	100	16.3	3.57143	105	199	1.89524	28.4286	-	-	5.99	6.111	-	-	11	12	3	-	100	4.55	4.75
							B	1	-	-	3	15	-	-	-	-	-	-	-	-	-	-	-	-	-	-	-	-
								2	-	-	5	15	-	-	-	-	-	-	-	-	-	-	-	-	-	-	-	-
								3	-	-	4	15	-	-	-	-	-	-	-	-	-	-	-	-	-	-	-	-
								4	-	-	5	15	-	-	-	-	-	-	-	-	-	-	-	-	-	-	-	-
								5	-	-	3	15	-	-	-	-	-	-	-	-	-	-	-	-	-	-	-	-
								6	-	-	2	15	-	-	-	-	-	-	-	-	-	-	-	-	-	-	-	-
								7	-	-	3	15	-	-	-	-	-	-	-	-	-	-	-	-	-	-	-	-
								Rep B	100	16.7	3.57143	105	228	2.17143	32.5714	-	-	6.03	6.19	-	-	11	5	10	-	100	4.42	4.54
							C	1	-	-	4	15	-	-	-	-	-	-	-	-	-	-	-	-	-	-	-	-
								2	-	-	3	15	-	-	-	-	-	-	-	-	-	-	-	-	-	-	-	-
								3	-	-	3	15	-	-	-	-	-	-	-	-	-	-	-	-	-	-	-	-
								4	-	-	4	15	-	-	-	-	-	-	-	-	-	-	-	-	-	-	-	-
								5	-	-	3	15	-	-	-	-	-	-	-	-	-	-	-	-	-	-	-	-
								6	-	-	2	15	-	-	-	-	-	-	-	-	-	-	-	-	-	-	-	-
								7	-	-	4	15	-	-	-	-	-	-	-	-	-	-	-	-	-	-	-	-
								Rep C	100	15.7	3.28571	105	205	1.95238	29.2857	-	-	6.03	6.34	-	-	11	9	6	-	100	4.71	4.83
							Overall Mean (Calc)	-	100	16.2333	3.47619	-	-	2.00635	30.0952	NR	NR	6.01667	6.21367	-	-	11	8.66667	6.33333	NR	100	4.56	4.70667	See Negative		See Negative
							StDev (Calc)	-	0	0.503322	0.164957	-	-	0.14579	2.18685	-	-	0.023094	0.11632	-	-	-	3.51188	3.51188	-	0	0.145258	0.149778
							CV (Calc)	-	0	3.10055	4.74534	-	-	7.26643	7.26643	-	-	0.383834	1.872	-	-	-	40.5217	55.4508	-	0	3.18549	3.18224
5995	N/A	Negative	28	3	7	16	A	1	-	-	-	13	-	-	-	-	-	-	-	-	-	-	-	-	-	-	-	-
								2	-	-	-	13	-	-	-	-	-	-	-	-	-	-	-	-	-	-	-	-
								3	-	-	-	13	-	-	-	-	-	-	-	-	-	-	-	-	-	-	-	-
								4	-	-	-	13	-	-	-	-	-	-	-	-	-	-	-	-	-	-	-	-
								5	-	-	-	13	-	-	-	-	-	-	-	-	-	-	-	-	-	-	-	-
								6	-	-	-	13	-	-	-	-	-	-	-	-	-	-	-	-	-	-	-	-
								7	-	-	-	13	-	-	-	-	-	-	-	-	-	-	-	-	-	-	-	-
								Rep A	100	17.7	-	91	166	1.82418	23.7143	-	-	6.45	6.46	-	-	10	9	5	-	93	-	-
							B	1	-	-	-	13	-	-	-	-	-	-	-	-	-	-	-	-	-	-	-	-
								2	-	-	-	13	-	-	-	-	-	-	-	-	-	-	-	-	-	-	-	-
								3	-	-	-	13	-	-	-	-	-	-	-	-	-	-	-	-	-	-	-	-
								4	-	-	-	13	-	-	-	-	-	-	-	-	-	-	-	-	-	-	-	-
								5	-	-	-	13	-	-	-	-	-	-	-	-	-	-	-	-	-	-	-	-
								6	-	-	-	12	-	-	-	-	-	-	-	-	-	-	-	-	-	-	-	-
								7	-	-	-	12	-	-	-	-	-	-	-	-	-	-	-	-	-	-	-	-
								Rep B	80	17.3	-	89	215	2.41573	31	-	-	6.18	6.39	-	-	10	7	8	-	100	-	-
							C	1	-	-	-	13	-	-	-	-	-	-	-	-	-	-	-	-	-	-	-	-
								2	-	-	-	13	-	-	-	-	-	-	-	-	-	-	-	-	-	-	-	-
								3	-	-	-	13	-	-	-	-	-	-	-	-	-	-	-	-	-	-	-	-
								4	-	-	-	13	-	-	-	-	-	-	-	-	-	-	-	-	-	-	-	-
								5	-	-	-	13	-	-	-	-	-	-	-	-	-	-	-	-	-	-	-	-
								6	-	-	-	13	-	-	-	-	-	-	-	-	-	-	-	-	-	-	-	-
								7	-	-	-	13	-	-	-	-	-	-	-	-	-	-	-	-	-	-	-	-
								Rep C	100	17.7	-	91	191	2.0989	27.2857	-	-	6.13	6.62	-	-	10	10	4	-	100	-	-
							Overall Mean (Calc)	-	93.3333	17.5667	NR	-	-	2.11294	27.3333	NR	NR	6.25333	6.49	-	-	10	8.66667	5.66667	NR	97.6667	NR	NR	Reproduction	Total young produced per female	Yes	14-d body length
							StDev (Calc)	-	11.547	0.23094	-	-	-	0.296027	3.64309	-	-	0.172143	0.117898	-	-	-	1.52753	2.08167	-	4.04145	-	-
							CV (Calc)	-	12.3718	1.31465	-	-	-	14.0102	13.3284	-	-	2.75283	1.81661	-	-	-	17.6253	36.7353	-	4.13801	-	-
5124	No	Negative	28	3	7	14	A	1	-	-	3	15	-	-	-	-	-	-	-	-	-	-	-	-	-	-	-	-
								2	-	-	3	15	-	-	-	-	-	-	-	-	-	-	-	-	-	-	-	-
								3	-	-	2	15	-	-	-	-	-	-	-	-	-	-	-	-	-	-	-	-
								4	-	-	3	15	-	-	-	-	-	-	-	-	-	-	-	-	-	-	-	-
								5	-	-	2	15	-	-	-	-	-	-	-	-	-	-	-	-	-	-	-	-
								6	-	-	2	15	-	-	-	-	-	-	-	-	-	-	-	-	-	-	-	-
								7	-	-	3	15	-	-	-	-	-	-	-	-	-	-	-	-	-	-	-	-
								Rep A	100	16.6	2.57143	105	129	1.22857	18.4286	0.978	1.43	5.81	6.28	-	-	12	12	3	-	100	5.05	4.98
							B	1	-	-	2	15	-	-	-	-	-	-	-	-	-	-	-	-	-	-	-	-
								2	-	-	3	15	-	-	-	-	-	-	-	-	-	-	-	-	-	-	-	-
								3	-	-	3	15	-	-	-	-	-	-	-	-	-	-	-	-	-	-	-	-
								4	-	-	3	15	-	-	-	-	-	-	-	-	-	-	-	-	-	-	-	-
								5	-	-	3	15	-	-	-	-	-	-	-	-	-	-	-	-	-	-	-	-
								6	-	-	3	15	-	-	-	-	-	-	-	-	-	-	-	-	-	-	-	-
								7	-	-	3	15	-	-	-	-	-	-	-	-	-	-	-	-	-	-	-	-
								Rep B	93	15.9	2.85714	105	175	1.66667	25	0.931	1.34	6.08	6.34	-	-	12	8	7	-	100	4.72	5.04
							C	1	-	-	1	15	-	-	-	-	-	-	-	-	-	-	-	-	-	-	-	-
								2	-	-	1	15	-	-	-	-	-	-	-	-	-	-	-	-	-	-	-	-
								3	-	-	3	15	-	-	-	-	-	-	-	-	-	-	-	-	-	-	-	-
								4	-	-	2	15	-	-	-	-	-	-	-	-	-	-	-	-	-	-	-	-
								5	-	-	2	15	-	-	-	-	-	-	-	-	-	-	-	-	-	-	-	-
								6	-	-	1	15	-	-	-	-	-	-	-	-	-	-	-	-	-	-	-	-
								7	-	-	2	15	-	-	-	-	-	-	-	-	-	-	-	-	-	-	-	-
								Rep C	85	16.4	1.71429	105	118	1.12381	16.8571	0.971	1.32	6.18	6.48	-	-	12	8	5	-	87	4.7	4.6
							Overall Mean (Calc)	-	92.6667	16.3	2.38095	-	-	1.33968	20.0952	0.96	1.36333	6.02333	6.36667	-	-	12	9.33333	5	NR	95.6667	4.82333	4.87333	N/A	No observed effect at highest concentration tested	Yes	14-d body length
							StDev (Calc)	-	7.50555	0.360555	0.594762	-	-	0.28798	4.31971	0.0253574	0.0585947	0.191398	0.102632	-	-	-	2.3094	2	-	7.50555	0.196554	0.238607
							CV (Calc)	-	8.09952	2.21199	24.98	-	-	21.4962	21.4962	2.6414	4.2979	3.17762	1.61202	-	-	-	24.7436	40	-	7.84553	4.07506	4.89618
5124	No	Solvent	28	3	7	14	A	1	-	-	2	15	-	-	-	-	-	-	-	-	-	-	-	-	-	-	-	-
								2	-	-	2	15	-	-	-	-	-	-	-	-	-	-	-	-	-	-	-	-
								3	-	-	1	15	-	-	-	-	-	-	-	-	-	-	-	-	-	-	-	-
								4	-	-	2	15	-	-	-	-	-	-	-	-	-	-	-	-	-	-	-	-
								5	-	-	2	15	-	-	-	-	-	-	-	-	-	-	-	-	-	-	-	-
								6	-	-	1	10	-	-	-	-	-	-	-	-	-	-	-	-	-	-	-	-
								7	-	-	3	15	-	-	-	-	-	-	-	-	-	-	-	-	-	-	-	-
								Rep A	86	16.3	1.85714	100	106	1.06	16.3333	0.876	1.3	6.22	6.36	-	-	12	3	9	-	80	4.93	5.21
							B	1	-	-	2	15	-	-	-	-	-	-	-	-	-	-	-	-	-	-	-	-
								2	-	-	2	15	-	-	-	-	-	-	-	-	-	-	-	-	-	-	-	-
								3	-	-	2	15	-	-	-	-	-	-	-	-	-	-	-	-	-	-	-	-
								4	-	-	2	15	-	-	-	-	-	-	-	-	-	-	-	-	-	-	-	-
								5	-	-	2	15	-	-	-	-	-	-	-	-	-	-	-	-	-	-	-	-
								6	-	-	2	15	-	-	-	-	-	-	-	-	-	-	-	-	-	-	-	-
								7	-	-	2	15	-	-	-	-	-	-	-	-	-	-	-	-	-	-	-	-
								Rep B	73	16.1	2	105	150	1.42857	21.4286	1.01	1.34	6.12	6.48	-	-	12	7	7	-	93	5.14	5.25
							C	1	-	-	2	15	-	-	-	-	-	-	-	-	-	-	-	-	-	-	-	-
								2	-	-	1	15	-	-	-	-	-	-	-	-	-	-	-	-	-	-	-	-
								3	-	-	3	15	-	-	-	-	-	-	-	-	-	-	-	-	-	-	-	-
								4	-	-	2	15	-	-	-	-	-	-	-	-	-	-	-	-	-	-	-	-
								5	-	-	2	15	-	-	-	-	-	-	-	-	-	-	-	-	-	-	-	-
								6	-	-	2	15	-	-	-	-	-	-	-	-	-	-	-	-	-	-	-	-
								7	-	-	3	14	-	-	-	-	-	-	-	-	-	-	-	-	-	-	-	-
								Rep C	100	16.4	2.14286	104	145	1.39423	19.5	0.95	1.47	6.02	6.36	-	-	12	3	10	-	87	4.87	4.9
							Overall Mean (Calc)	-	86.3333	16.2667	2	-	-	1.29427	19.0873	0.945333	1.37	6.12	6.4	-	-	12	4.33333	8.66667	-	86.6667	4.98	5.12	See Negative		See Negative
							StDev (Calc)	-	13.5031	0.152753	0.142857	-	-	0.203607	2.57257	0.0671218	0.0888819	0.1	0.069282	-	-	-	2.3094	1.52753	-	6.50641	0.141774	0.191572
							CV (Calc)	-	15.6406	0.939052	7.14286	-	-	15.7314	13.4779	7.10033	6.48773	1.63399	1.08253	-	-	-	53.2939	17.6253	-	7.50739	2.84688	3.74165
9415	N/A	Negative	28	3	7	15	A	1	-	-	2	14	-	-	-	-	-	-	-	-	-	-	-	-	-	-	-	-
								2	-	-	2	14	-	-	-	-	-	-	-	-	-	-	-	-	-	-	-	-
								3	-	-	2	14	-	-	-	-	-	-	-	-	-	-	-	-	-	-	-	-
								4	-	-	2	14	-	-	-	-	-	-	-	-	-	-	-	-	-	-	-	-
								5	-	-	2	14	-	-	-	-	-	-	-	-	-	-	-	-	-	-	-	-
								6	-	-	3	14	-	-	-	-	-	-	-	-	-	-	-	-	-	-	-	-
								7	-	-	1	14	-	-	-	-	-	-	-	-	-	-	-	-	-	-	-	-
								Rep A	86	19.1	2	98	102	1.04082	14.5714	0.907	1.1	5.94	5.94	-	-	4	-	-	-	88	-	-
							B	1	-	-	1	14	-	-	-	-	-	-	-	-	-	-	-	-	-	-	-	-
								2	-	-	2	14	-	-	-	-	-	-	-	-	-	-	-	-	-	-	-	-
								3	-	-	2	14	-	-	-	-	-	-	-	-	-	-	-	-	-	-	-	-
								4	-	-	2	14	-	-	-	-	-	-	-	-	-	-	-	-	-	-	-	-
								5	-	-	4	14	-	-	-	-	-	-	-	-	-	-	-	-	-	-	-	-
								6	-	-	1	7	-	-	-	-	-	-	-	-	-	-	-	-	-	-	-	-
								7	-	-	1	14	-	-	-	-	-	-	-	-	-	-	-	-	-	-	-	-
								Rep B	36	16.6	1.85714	91	72	0.791209	10.8333	0.604	0.912	5.15	5.67	-	-	4	-	-	-	100	-	-
							C	1	-	-	1	14	-	-	-	-	-	-	-	-	-	-	-	-	-	-	-	-
								2	-	-	2	14	-	-	-	-	-	-	-	-	-	-	-	-	-	-	-	-
								3	-	-	3	14	-	-	-	-	-	-	-	-	-	-	-	-	-	-	-	-
								4	-	-	2	14	-	-	-	-	-	-	-	-	-	-	-	-	-	-	-	-
								5	-	-	2	14	-	-	-	-	-	-	-	-	-	-	-	-	-	-	-	-
								6	-	-	1	14	-	-	-	-	-	-	-	-	-	-	-	-	-	-	-	-
								7	-	-	1	14	-	-	-	-	-	-	-	-	-	-	-	-	-	-	-	-
								Rep C	93	19.6	1.71429	98	111	1.13265	15.8571	0.904	1.33	5.67	5.98	-	-	4	-	-	-	100	-	-
							Overall Mean (Calc)	-	71.6667	18.4333	1.85714	-	-	0.988226	13.754	0.805	1.114	5.58667	5.86333	-	-	4	NR	NR	NR	96	NR	NR	N/A	No observed effect at highest concentration tested	Yes	14-d body length
							StDev (Calc)	-	31.0859	1.60728	0.142857	-	-	0.176693	2.60976	0.174078	0.209351	0.401539	0.168622	-	-	-	-	-	-	6.9282	-	-
							CV (Calc)	-	43.3757	8.71939	7.69231	-	-	17.8798	18.9746	21.6245	18.7928	7.18745	2.87587	-	-	-	-	-	-	7.21688	-	-
5638	Yes	Negative	38	4	5	16	A	1	-	31	-	23	23	-	-	-	-	-	-	-	-	-	-	-	-	-	-	-
								2	-	30	-	23	4	-	-	-	-	-	-	-	-	-	-	-	-	-	-	-
								3	-	32	-	23	2	-	-	-	-	-	-	-	-	-	-	-	-	-	-	-
								4	-	-	-	23	0	-	-	-	-	-	-	-	-	-	-	-	-	-	-	-
								5	-	-	-	-	-	-	-	-	-	-	-	-	-	-	-	-	-	-	-	-
								Rep A	76.9	31	-	92	29	0.315217	7.25	0.96	1.11	8.23	8.59	-	-	-	-	-	-	-	-	-
							B	1	-	35	-	23	3	-	-	-	-	-	-	-	-	-	-	-	-	-	-	-
								2	-	28	-	23	5	-	-	-	-	-	-	-	-	-	-	-	-	-	-	-
								3	-	32	-	18	3	-	-	-	-	-	-	-	-	-	-	-	-	-	-	-
								4	-	-	-	12	0	-	-	-	-	-	-	-	-	-	-	-	-	-	-	-
								5	-	31	-	23	6	-	-	-	-	-	-	-	-	-	-	-	-	-	-	-
								Rep B	75	31.5	-	99	17	0.171717	4.66667	1.08	1.31	8.37	9.03	-	-	-	-	-	-	-	-	-
							C	1	-	33	-	23	3	-	-	-	-	-	-	-	-	-	-	-	-	-	-	-
								2	-	20	-	23	9	-	-	-	-	-	-	-	-	-	-	-	-	-	-	-
								3	-	31	-	23	13	-	-	-	-	-	-	-	-	-	-	-	-	-	-	-
								4	-	29	-	23	5	-	-	-	-	-	-	-	-	-	-	-	-	-	-	-
								5	-	31	-	23	8	-	-	-	-	-	-	-	-	-	-	-	-	-	-	-
								Rep C	75	28.8	-	115	38	0.330435	7.6	1.02	1.27	8.34	8.62	-	-	-	-	-	-	-	-	-
							D	1	-	31	-	23	8	-	-	-	-	-	-	-	-	-	-	-	-	-	-	-
								2	-	32	-	23	4	-	-	-	-	-	-	-	-	-	-	-	-	-	-	-
								3	-	34	-	23	6	-	-	-	-	-	-	-	-	-	-	-	-	-	-	-
								4	-	31	-	23	1	-	-	-	-	-	-	-	-	-	-	-	-	-	-	-
								5	-	-	-	-	-	-	-	-	-	-	-	-	-	-	-	-	-	-	-	-
								Rep D	100	32	-	92	19	0.206522	4.75	1.05	1.3	8.49	8.75	-	-	-	-	-	-	-	-	-
							Overall Mean (Calc)	-	81.725	30.825	NR	-	-	0.255973	6.06667	1.0275	1.2475	8.3575	8.7475	-	-	N/A	N/A	N/A	N/A	N/A	N/A	N/A	Growth	Growth in males, measured as total length and dry weight	No
							StDev (Calc)	-	12.2162	1.41038	-	-	-	0.0787378	1.57533	0.0512348	0.0932291	0.106888	0.200728	-	-	-	-	-	-	-	-	-
							CV (Calc)	-	14.9479	4.57544	-	-	-	30.7602	25.967	4.98635	7.47328	1.27894	2.29469	-	-	-	-	-	-	-	-	-
5638	Yes	Solvent	38	4	5	16	A	1	-	31	-	23	15	-	-	-	-	-	-	-	-	-	-	-	-	-	-	-
								2	-	31	-	19	6	-	-	-	-	-	-	-	-	-	-	-	-	-	-	-
								3	-	24	-	23	3	-	-	-	-	-	-	-	-	-	-	-	-	-	-	-
								4	-	32	-	23	3	-	-	-	-	-	-	-	-	-	-	-	-	-	-	-
								5	-	31	-	23	9	-	-	-	-	-	-	-	-	-	-	-	-	-	-	-
								Rep A	80	29.8	-	111	36	0.324324	7.5	0.9	1.04	8.26	8.56	-	-	-	-	-	-	-	-	-
							B	1	-	34	-	23	10	-	-	-	-	-	-	-	-	-	-	-	-	-	-	-
								2	-	33	-	23	15	-	-	-	-	-	-	-	-	-	-	-	-	-	-	-
								3	-	-	-	6	0	-	-	-	-	-	-	-	-	-	-	-	-	-	-	-
								4	-	25	-	23	6	-	-	-	-	-	-	-	-	-	-	-	-	-	-	-
								5	-	22	-	23	4	-	-	-	-	-	-	-	-	-	-	-	-	-	-	-
								Rep B	80	28.5	-	98	35	0.357143	8.75	0.91	1.26	8.28	8.53	-	-	-	-	-	-	-	-	-
							C	1	-	21	-	23	3	-	-	-	-	-	-	-	-	-	-	-	-	-	-	-
								2	-	32	-	23	4	-	-	-	-	-	-	-	-	-	-	-	-	-	-	-
								3	-	16	-	23	17	-	-	-	-	-	-	-	-	-	-	-	-	-	-	-
								4	-	32	-	23	5	-	-	-	-	-	-	-	-	-	-	-	-	-	-	-
								5	-	31	-	23	29	-	-	-	-	-	-	-	-	-	-	-	-	-	-	-
								Rep C	69.2	26.4	-	115	58	0.504348	11.6	0.94	1.11	8.19	8.3	-	-	-	-	-	-	-	-	-
							D	1	-	-	-	14	0	-	-	-	-	-	-	-	-	-	-	-	-	-	-	-
								2	-	-	-	7	0	-	-	-	-	-	-	-	-	-	-	-	-	-	-	-
								3	-	-	-	8	0	-	-	-	-	-	-	-	-	-	-	-	-	-	-	-
								4	-	31	-	23	10	-	-	-	-	-	-	-	-	-	-	-	-	-	-	-
								5	-	34	-	23	2	-	-	-	-	-	-	-	-	-	-	-	-	-	-	-
								Rep D	58.3	32.5	-	75	12	0.16	6	0.98	1.2	8.37	8.53	-	-	-	-	-	-	-	-	-
							Overall Mean (Calc)	-	71.875	28.2333	NR	-	-	0.336454	8.4625	0.9325	1.1525	8.275	8.48	-	-	N/A	N/A	N/A	N/A	N/A	N/A	N/A	See Negative		See Negative
							StDev (Calc)	-	10.3838	2.55212	-	-	-	0.141303	2.37465	0.0359398	0.0970824	0.074162	0.12083	-	-	-	-	-	-	-	-	-
							CV (Calc)	-	14.447	9.0394	-	-	-	41.9977	28.0608	3.85413	8.42364	0.896217	1.42489	-	-	-	-	-	-	-	-	-
6759	Yes	Negative	40	4	5	22	A	1	-	29	-	19	3	-	-	-	-	-	-	-	-	-	-	-	-	-	-	-
								2	-	25	-	19	2	-	-	-	-	-	-	-	-	-	-	-	-	-	-	-
								3	-	26	-	19	2	-	-	-	-	-	-	-	-	-	-	-	-	-	-	-
								4	-	-	-	19	0	-	-	-	-	-	-	-	-	-	-	-	-	-	-	-
								5	-	-	-	19	0	-	-	-	-	-	-	-	-	-	-	-	-	-	-	-
								Rep A	71.4	26.6667	-	95	7	0.0736842	1.4	0.95	1.44	8.27	8.68	-	-	-	-	-	-	-	-	-
							B	1	-	36	-	19	1	-	-	-	-	-	-	-	-	-	-	-	-	-	-	-
								2	-	24	-	15	2	-	-	-	-	-	-	-	-	-	-	-	-	-	-	-
								3	-	28	-	19	20	-	-	-	-	-	-	-	-	-	-	-	-	-	-	-
								4	-	31	-	10	6	-	-	-	-	-	-	-	-	-	-	-	-	-	-	-
								5	-	-	-	19	0	-	-	-	-	-	-	-	-	-	-	-	-	-	-	-
								Rep B	61.5	29.75	-	82	29	0.353659	7	1.07	1.58	8.28	8.75	-	-	-	-	-	-	-	-	-
							C	1	-	33	-	19	3	-	-	-	-	-	-	-	-	-	-	-	-	-	-	-
								2	-	37	-	19	9	-	-	-	-	-	-	-	-	-	-	-	-	-	-	-
								3	-	31	-	19	3	-	-	-	-	-	-	-	-	-	-	-	-	-	-	-
								4	-	28	-	19	4	-	-	-	-	-	-	-	-	-	-	-	-	-	-	-
								5	-	26	-	19	7	-	-	-	-	-	-	-	-	-	-	-	-	-	-	-
								Rep C	81.8	31	-	95	26	0.273684	5.2	1.13	1.4	8.53	8.55	-	-	-	-	-	-	-	-	-
							D	1	-	-	-	3	0	-	-	-	-	-	-	-	-	-	-	-	-	-	-	-
								2	-	29	-	19	7	-	-	-	-	-	-	-	-	-	-	-	-	-	-	-
								3	-	39	-	19	7	-	-	-	-	-	-	-	-	-	-	-	-	-	-	-
								4	-	33	-	19	3	-	-	-	-	-	-	-	-	-	-	-	-	-	-	-
								5	-	-	-	-	-	-	-	-	-	-	-	-	-	-	-	-	-	-	-	-
								Rep D	75	33.6667	-	60	17	0.283333	5.66667	1.09	1.4	8.57	8.7	-	-	-	-	-	-	-	-	-
							Overall Mean (Calc)	-	72.425	30.2708	NR	-	-	0.24609	4.81667	1.06	1.455	8.4125	8.67	-	-	N/A	N/A	N/A	N/A	N/A	N/A	N/A	Reproduction	Young produced per reproductive day	No
							StDev (Calc)	-	8.46419	2.90543	-	-	-	0.120337	2.40208	0.0774597	0.08544	0.159661	0.0852447	-	-	-	-	-	-	-	-	-
							CV (Calc)	-	11.6868	9.59813	-	-	-	48.8997	49.8702	7.30752	5.87217	1.8979	0.983215	-	-	-	-	-	-	-	-	-
6759	Yes	Solvent	40	4	5	22	A	1	-	22	-	8	5	-	-	-	-	-	-	-	-	-	-	-	-	-	-	-
								2	-	-	-	19	0	-	-	-	-	-	-	-	-	-	-	-	-	-	-	-
								3	-	-	-	19	0	-	-	-	-	-	-	-	-	-	-	-	-	-	-	-
								4	-	35	-	13	5	-	-	-	-	-	-	-	-	-	-	-	-	-	-	-
								5	-	28	-	19	7	-	-	-	-	-	-	-	-	-	-	-	-	-	-	-
								Rep A	58.3	28.3333	-	78	17	0.217949	2.33333	1.05	1.24	8.26	8.78	-	-	-	-	-	-	-	-	-
							B	1	-	32	-	19	2	-	-	-	-	-	-	-	-	-	-	-	-	-	-	-
								2	-	27	-	19	4	-	-	-	-	-	-	-	-	-	-	-	-	-	-	-
								3	-	34	-	19	5	-	-	-	-	-	-	-	-	-	-	-	-	-	-	-
								4	-	40	-	19	1	-	-	-	-	-	-	-	-	-	-	-	-	-	-	-
								5	-	26	-	19	4	-	-	-	-	-	-	-	-	-	-	-	-	-	-	-
								Rep B	91.7	31.8	-	95	16	0.168421	3.2	0.95	1.32	8.08	8.68	-	-	-	-	-	-	-	-	-
							C	1	-	31	-	19	5	-	-	-	-	-	-	-	-	-	-	-	-	-	-	-
								2	-	-	-	-	-	-	-	-	-	-	-	-	-	-	-	-	-	-	-	-
								3	-	-	-	-	-	-	-	-	-	-	-	-	-	-	-	-	-	-	-	-
								4	-	-	-	-	-	-	-	-	-	-	-	-	-	-	-	-	-	-	-	-
								5	-	-	-	-	-	-	-	-	-	-	-	-	-	-	-	-	-	-	-	-
								Rep C	41.7	31	-	19	5	0.263158	5	0.95	1.35	8.1	8.8	-	-	-	-	-	-	-	-	-
							D	1	-	36	-	19	9	-	-	-	-	-	-	-	-	-	-	-	-	-	-	-
								2	-	27	-	19	4	-	-	-	-	-	-	-	-	-	-	-	-	-	-	-
								3	-	28	-	19	9	-	-	-	-	-	-	-	-	-	-	-	-	-	-	-
								4	-	38	-	19	6	-	-	-	-	-	-	-	-	-	-	-	-	-	-	-
								5	-	-	-	19	0	-	-	-	-	-	-	-	-	-	-	-	-	-	-	-
								Rep D	90.9	32.25	-	95	28	0.294737	5.6	0.88	1.19	7.9	8.3	-	-	-	-	-	-	-	-	-
							Overall Mean (Calc)	-	70.65	30.8458	NR	-	-	0.236066	4.03333	0.9575	1.275	8.085	8.64	-	-	N/A	N/A	N/A	N/A	N/A	N/A	N/A	See Negative		See Negative
							StDev (Calc)	-	24.7911	1.75295	-	-	-	0.0550161	1.52461	0.0699405	0.0732575	0.147309	0.232666	-	-	-	-	-	-	-	-	-
							CV (Calc)	-	35.09	5.68295	-	-	-	23.3054	37.8003	7.30449	5.74569	1.82201	2.69289	-	-	-	-	-	-	-	-	-
4193	N/A	Negative	35	4	5	21	A	1	-	29	-	15	7	-	-	-	-	-	-	-	-	-	-	-	-	-	-	-
								2	-	-	-	15	-	-	-	-	-	-	-	-	-	-	-	-	-	-	-	-
								3	-	27	-	15	4	-	-	-	-	-	-	-	-	-	-	-	-	-	-	-
								4	-	25	-	15	4	-	-	-	-	-	-	-	-	-	-	-	-	-	-	-
								5	-	28	-	15	9	-	-	-	-	-	-	-	-	-	-	-	-	-	-	-
								Rep A	90	27.25	-	75	24	0.32	4.8	1.1	1.18	8.8	8.55	-	-	-	-	-	-	-	-	-
							B	1	-	29	-	15	2	-	-	-	-	-	-	-	-	-	-	-	-	-	-	-
								2	-	-	-	15	-	-	-	-	-	-	-	-	-	-	-	-	-	-	-	-
								3	-	32	-	15	2	-	-	-	-	-	-	-	-	-	-	-	-	-	-	-
								4	-	29	-	15	10	-	-	-	-	-	-	-	-	-	-	-	-	-	-	-
								5	-	-	-	-	-	-	-	-	-	-	-	-	-	-	-	-	-	-	-	-
								Rep B	75	30	-	60	14	0.233333	3.5	0.92	1.35	8.07	8.64	-	-	-	-	-	-	-	-	-
							C	1	-	27	-	15	15	-	-	-	-	-	-	-	-	-	-	-	-	-	-	-
								2	-	28	-	15	1	-	-	-	-	-	-	-	-	-	-	-	-	-	-	-
								3	-	-	-	8	-	-	-	-	-	-	-	-	-	-	-	-	-	-	-	-
								4	-	25	-	13	3	-	-	-	-	-	-	-	-	-	-	-	-	-	-	-
								5	-	25	-	15	1	-	-	-	-	-	-	-	-	-	-	-	-	-	-	-
								Rep C	50	26.25	-	66	20	0.30303	5.66667	0.94	1.03	8.35	8.6	-	-	-	-	-	-	-	-	-
							D	1	-	25	-	15	2	-	-	-	-	-	-	-	-	-	-	-	-	-	-	-
								2	-	28	-	15	5	-	-	-	-	-	-	-	-	-	-	-	-	-	-	-
								3	-	27	-	15	1	-	-	-	-	-	-	-	-	-	-	-	-	-	-	-
								4	-	23	-	15	3	-	-	-	-	-	-	-	-	-	-	-	-	-	-	-
								5	-	27	-	15	9	-	-	-	-	-	-	-	-	-	-	-	-	-	-	-
								Rep D	85.7	26	-	75	20	0.266667	4	1.05	1.16	8.44	8.42	-	-	-	-	-	-	-	-	-
							Overall Mean (Calc)	-	75.175	27.375	NR	-	-	0.280758	4.49167	1.0025	1.18	8.415	8.5525	-	-	N/A	N/A	N/A	N/A	N/A	N/A	N/A	Survival	First generation survival	No
							StDev (Calc)	-	17.9292	1.83144	-	-	-	0.0386594	0.94883	0.0865544	0.131403	0.301164	0.0956992	-	-	-	-	-	-	-	-	-
							CV (Calc)	-	23.8499	6.69019	-	-	-	13.7697	21.1242	8.63386	11.1358	3.5789	1.11896	-	-	-	-	-	-	-	-	-
3965	Yes	Negative	28	4	5	15	A	1	-	19	-	14	11	-	-	-	-	-	-	-	-	-	-	-	-	-	-	-
								2	-	19	-	14	5	-	-	-	-	-	-	-	-	-	-	-	-	-	-	-
								3	-	17	-	14	4	-	-	-	-	-	-	-	-	-	-	-	-	-	-	-
								4	-	22	-	14	5	-	-	-	-	-	-	-	-	-	-	-	-	-	-	-
								5	-	-	-	-	-	-	-	-	-	-	-	-	-	-	-	-	-	-	-	-
								Rep A	80	19.25	-	56	25	0.446429	6.25	0.81	1.08	7.92	7.88	-	-	-	-	-	-	62.7907	-	-
							B	1	-	27	-	14	12	-	-	-	-	-	-	-	-	-	-	-	-	-	-	-
								2	-	17	-	13	9	-	-	-	-	-	-	-	-	-	-	-	-	-	-	-
								3	-	18	-	14	11	-	-	-	-	-	-	-	-	-	-	-	-	-	-	-
								4	-	18	-	14	14	-	-	-	-	-	-	-	-	-	-	-	-	-	-	-
								5	-	20	-	14	7	-	-	-	-	-	-	-	-	-	-	-	-	-	-	-
								Rep B	76.9	20	-	69	53	0.768116	11	0.74	1.03	7.93	8.05	-	-	-	-	-	-	90	-	-
							C	1	-	19	-	14	6	-	-	-	-	-	-	-	-	-	-	-	-	-	-	-
								2	-	27	-	14	3	-	-	-	-	-	-	-	-	-	-	-	-	-	-	-
								3	-	18	-	14	10	-	-	-	-	-	-	-	-	-	-	-	-	-	-	-
								4	-	-	-	14	0	-	-	-	-	-	-	-	-	-	-	-	-	-	-	-
								5	-	24	-	14	6	-	-	-	-	-	-	-	-	-	-	-	-	-	-	-
								Rep C	81.8	22	-	70	25	0.357143	5	0.75	1.1	7.8	8.16	-	-	-	-	-	-	-	-	-
							D	1	-	15	-	14	15	-	-	-	-	-	-	-	-	-	-	-	-	-	-	-
								2	-	-	-	14	0	-	-	-	-	-	-	-	-	-	-	-	-	-	-	-
								3	-	18	-	14	14	-	-	-	-	-	-	-	-	-	-	-	-	-	-	-
								4	-	19	-	14	11	-	-	-	-	-	-	-	-	-	-	-	-	-	-	-
								5	-	19	-	14	8	-	-	-	-	-	-	-	-	-	-	-	-	-	-	-
								Rep D	92.9	17.75	-	70	48	0.685714	9.6	0.79	1.08	7.95	8.16	-	-	-	-	-	-	-	-	-
							Overall Mean (Calc)	-	82.9	19.75	NR	-	-	0.56435	7.9625	0.7725	1.0725	7.9	8.0625	-	-	9	NR	NR	NR	76.3953	6.19	6.15	Reproduction	Based on all three reproductive endpoints: percent of surviving females producing young, number of young produced per surviving female, number of young produced per reproductive day	No
							StDev (Calc)	-	6.96707	1.76777	-	-	-	0.194156	2.80576	0.0330404	0.0298608	0.0678233	0.132256	-	-	-	-	-	-	19.2399	0.398	0.212
							CV (Calc)	-	8.40418	8.95072	-	-	-	34.4035	35.2372	4.27707	2.78422	0.858523	1.64039	-	-	-	-	-	-	25.1846	6.42973	3.44715
3965	Yes	Solvent	28	4	5	15	A	1	-	16	-	14	21	-	-	-	-	-	-	-	-	-	-	-	-	-	-	-
								2	-	16	-	14	20	-	-	-	-	-	-	-	-	-	-	-	-	-	-	-
								3	-	16	-	14	9	-	-	-	-	-	-	-	-	-	-	-	-	-	-	-
								4	-	17	-	14	15	-	-	-	-	-	-	-	-	-	-	-	-	-	-	-
								5	-	17	-	14	21	-	-	-	-	-	-	-	-	-	-	-	-	-	-	-
								Rep A	92.3	16.4	-	70	86	1.22857	17.2	0.78	0.86	7.94	7.88	-	-	-	-	-	-	80.8081	-	-
							B	1	-	18	-	14	16	-	-	-	-	-	-	-	-	-	-	-	-	-	-	-
								2	-	18	-	14	2	-	-	-	-	-	-	-	-	-	-	-	-	-	-	-
								3	-	19	-	14	6	-	-	-	-	-	-	-	-	-	-	-	-	-	-	-
								4	-	21	-	14	22	-	-	-	-	-	-	-	-	-	-	-	-	-	-	-
								5	-	26	-	14	3	-	-	-	-	-	-	-	-	-	-	-	-	-	-	-
								Rep B	100	20.4	-	70	49	0.7	9.8	0.92	1.05	7.9	8.01	-	-	-	-	-	-	90.9091	-	-
							C	1	-	18	-	14	27	-	-	-	-	-	-	-	-	-	-	-	-	-	-	-
								2	-	17	-	14	9	-	-	-	-	-	-	-	-	-	-	-	-	-	-	-
								3	-	19	-	14	6	-	-	-	-	-	-	-	-	-	-	-	-	-	-	-
								4	-	-	-	-	-	-	-	-	-	-	-	-	-	-	-	-	-	-	-	-
								5	-	-	-	-	-	-	-	-	-	-	-	-	-	-	-	-	-	-	-	-
								Rep C	100	18	-	42	42	1	14	0.73	1.03	7.4	7.89	-	-	-	-	-	-	-	-	-
							D	1	-	18	-	14	10	-	-	-	-	-	-	-	-	-	-	-	-	-	-	-
								2	-	17	-	14	16	-	-	-	-	-	-	-	-	-	-	-	-	-	-	-
								3	-	22	-	14	14	-	-	-	-	-	-	-	-	-	-	-	-	-	-	-
								4	-	-	-	-	-	-	-	-	-	-	-	-	-	-	-	-	-	-	-	-
								5	-	-	-	-	-	-	-	-	-	-	-	-	-	-	-	-	-	-	-	-
								Rep D	92.9	19	-	42	40	0.952381	13.3333	0.85	1.02	7.85	8.17	-	-	-	-	-	-	-	-	-
							Overall Mean (Calc)	-	96.3	18.45	NR	-	-	0.970238	13.5833	0.82	0.99	7.7725	7.9875	-	-	9	NR	NR	NR	85.8586	5.83	5.64	See Negative		See Negative
							StDev (Calc)	-	4.27941	1.68424	-	-	-	0.216771	3.0348	0.0828654	0.0875595	0.251048	0.135247	-	-	-	-	-	-	7.14249	0.499	0.195
							CV (Calc)	-	4.44383	9.12868	-	-	-	22.3421	22.3421	10.1055	8.84439	3.22995	1.69323	-	-	-	-	-	-	8.3189	8.55918	3.45745
1432	Yes	Negative	28	4	5	14	A	1	-	15	-	15	20	-	-	-	-	-	-	-	-	-	-	-	-	-	-	-
								2	-	22	-	15	6	-	-	-	-	-	-	-	-	-	-	-	-	-	-	-
								3	-	17	-	15	16	-	-	-	-	-	-	-	-	-	-	-	-	-	-	-
								4	-	15	-	15	21	-	-	-	-	-	-	-	-	-	-	-	-	-	-	-
								5	-	-	-	2	-	-	-	-	-	-	-	-	-	-	-	-	-	-	-	-
								Rep A	93.3	17.25	-	62	63	1.01613	15.75	0.98	1.4	8.28	8.28	-	-	4	-	-	-	100	-	-
							B	1	-	16	-	15	19	-	-	-	-	-	-	-	-	-	-	-	-	-	-	-
								2	-	23	-	15	13	-	-	-	-	-	-	-	-	-	-	-	-	-	-	-
								3	-	16	-	15	17	-	-	-	-	-	-	-	-	-	-	-	-	-	-	-
								4	-	24	-	15	6	-	-	-	-	-	-	-	-	-	-	-	-	-	-	-
								5	-	22	-	15	14	-	-	-	-	-	-	-	-	-	-	-	-	-	-	-
								Rep B	100	20.2	-	75	69	0.92	13.8	1.15	1.52	8.66	8.5	-	-	4	-	-	-	100	-	-
							C	1	-	33	-	15	33	-	-	-	-	-	-	-	-	-	-	-	-	-	-	-
								2	-	20	-	15	20	-	-	-	-	-	-	-	-	-	-	-	-	-	-	-
								3	-	15	-	15	15	-	-	-	-	-	-	-	-	-	-	-	-	-	-	-
								4	-	10	-	15	10	-	-	-	-	-	-	-	-	-	-	-	-	-	-	-
								5	-	19	-	15	19	-	-	-	-	-	-	-	-	-	-	-	-	-	-	-
								Rep C	100	19.4	-	75	97	1.29333	19.4	1.1	1.45	8.41	8.4	-	-	4	-	-	-	60	-	-
							D	1	-	14	-	15	14	-	-	-	-	-	-	-	-	-	-	-	-	-	-	-
								2	-	10	-	15	10	-	-	-	-	-	-	-	-	-	-	-	-	-	-	-
								3	-	15	-	15	15	-	-	-	-	-	-	-	-	-	-	-	-	-	-	-
								4	-	26	-	15	26	-	-	-	-	-	-	-	-	-	-	-	-	-	-	-
								5	-	19	-	15	19	-	-	-	-	-	-	-	-	-	-	-	-	-	-	-
								Rep D	100	16.8	-	75	84	1.12	16.8	1.05	1.54	8.2	8.37	-	-	4	-	-	-	100	-	-
							Overall Mean (Calc)	-	98.325	18.4125	NR	-	-	1.08737	16.4375	1.07	1.4775	8.3875	8.3875	-	-	4	NR	NR	NR	90	NR	NR	Reproduction	Mean young produced per surviving female and mean young produced per reproductive day	No
							StDev (Calc)	-	3.35	1.64538	-	-	-	0.159764	2.33359	0.0725718	0.0644851	0.201225	0.0906918	-	-	-	-	-	-	20	-	-
							CV (Calc)	-	3.40707	8.93624	-	-	-	14.6928	14.1967	6.78241	4.36448	2.39911	1.08127	-	-	-	-	-	-	22.2222	-	-
1432	Yes	Solvent	28	4	5	14	A	1	-	18	-	15	15	-	-	-	-	-	-	-	-	-	-	-	-	-	-	-
								2	-	22	-	15	7	-	-	-	-	-	-	-	-	-	-	-	-	-	-	-
								3	-	15	-	15	19	-	-	-	-	-	-	-	-	-	-	-	-	-	-	-
								4	-	17	-	15	10	-	-	-	-	-	-	-	-	-	-	-	-	-	-	-
								5	-	16	-	15	15	-	-	-	-	-	-	-	-	-	-	-	-	-	-	-
								Rep A	100	17.6	-	75	66	0.88	13.2	1.04	1.57	8.3	8.61	-	-	4	-	-	-	90.9091	-	-
							B	1	-	16	-	15	19	-	-	-	-	-	-	-	-	-	-	-	-	-	-	-
								2	-	15	-	15	6	-	-	-	-	-	-	-	-	-	-	-	-	-	-	-
								3	-	16	-	15	8	-	-	-	-	-	-	-	-	-	-	-	-	-	-	-
								4	-	26	-	15	12	-	-	-	-	-	-	-	-	-	-	-	-	-	-	-
								5	-	16	-	15	20	-	-	-	-	-	-	-	-	-	-	-	-	-	-	-
								Rep B	100	17.8	-	75	65	0.866667	13	0.99	1.44	8.14	8.36	-	-	4	-	-	-	73.3333	-	-
							C	1	-	22	-	15	9	-	-	-	-	-	-	-	-	-	-	-	-	-	-	-
								2	-	-	-	15	0	-	-	-	-	-	-	-	-	-	-	-	-	-	-	-
								3	-	16	-	15	15	-	-	-	-	-	-	-	-	-	-	-	-	-	-	-
								4	-	20	-	15	19	-	-	-	-	-	-	-	-	-	-	-	-	-	-	-
								5	-	26	-	15	3	-	-	-	-	-	-	-	-	-	-	-	-	-	-	-
								Rep C	100	21	-	75	46	0.613333	9.2	1.14	1.61	8.12	8.48	-	-	4	-	-	-	100	-	-
							D	1	-	27	-	15	19	-	-	-	-	-	-	-	-	-	-	-	-	-	-	-
								2	-	21	-	15	6	-	-	-	-	-	-	-	-	-	-	-	-	-	-	-
								3	-	16	-	15	12	-	-	-	-	-	-	-	-	-	-	-	-	-	-	-
								4	-	15	-	15	24	-	-	-	-	-	-	-	-	-	-	-	-	-	-	-
								5	-	16	-	15	24	-	-	-	-	-	-	-	-	-	-	-	-	-	-	-
								Rep D	100	19	-	75	85	1.13333	17	1.09	1.74	8.23	8.53	-	-	4	-	-	-	80	-	-
							Overall Mean (Calc)	-	100	18.85	NR	-	-	0.873333	13.1	1.065	1.59	8.1975	8.495	-	-	4	NR	NR	NR	86.0606	NR	NR	See Negative		See Negative
							StDev (Calc)	-	0	1.56098	-	-	-	0.212359	3.18538	0.0645497	0.123558	0.0834166	0.104722	-	-	-	-	-	-	11.7832	-	-
							CV (Calc)	-	0	8.28107	-	-	-	24.3159	24.3159	6.06101	7.77097	1.01759	1.23275	-	-	-	-	-	-	13.6917	-	-
3983	Yes	Negative	28	4	5	14	A	1	-	18	-	15	20	-	-	-	-	-	-	-	-	-	-	-	-	-	-	-
								2	-	22	-	15	16	-	-	-	-	-	-	-	-	-	-	-	-	-	-	-
								3	-	-	-	-	-	-	-	-	-	-	-	-	-	-	-	-	-	-	-	-
								4	-	-	-	-	-	-	-	-	-	-	-	-	-	-	-	-	-	-	-	-
								5	-	-	-	-	-	-	-	-	-	-	-	-	-	-	-	-	-	-	-	-
								Rep A	100	20	-	30	36	1.2	18	1.01	1.47	8.17	8.46	-	-	4	-	-	-	100	-	-
							B	1	-	15	-	15	13	-	-	-	-	-	-	-	-	-	-	-	-	-	-	-
								2	-	17	-	15	30	-	-	-	-	-	-	-	-	-	-	-	-	-	-	-
								3	-	25	-	15	14	-	-	-	-	-	-	-	-	-	-	-	-	-	-	-
								4	-	17	-	15	25	-	-	-	-	-	-	-	-	-	-	-	-	-	-	-
								5	-	16	-	15	24	-	-	-	-	-	-	-	-	-	-	-	-	-	-	-
								Rep B	100	18	-	75	106	1.41333	21.2	0.99	1.31	7.77	8.13	-	-	4	-	-	-	100	-	-
							C	1	-	18	-	15	24	-	-	-	-	-	-	-	-	-	-	-	-	-	-	-
								2	-	23	-	15	13	-	-	-	-	-	-	-	-	-	-	-	-	-	-	-
								3	-	16	-	15	6	-	-	-	-	-	-	-	-	-	-	-	-	-	-	-
								4	-	17	-	15	19	-	-	-	-	-	-	-	-	-	-	-	-	-	-	-
								5	-	28	-	15	6	-	-	-	-	-	-	-	-	-	-	-	-	-	-	-
								Rep C	76.9	20.4	-	75	68	0.906667	13.6	0.93	1.14	7.95	7.98	-	-	4	-	-	-	85.7143	-	-
							D	1	-	16	-	15	28	-	-	-	-	-	-	-	-	-	-	-	-	-	-	-
								2	-	21	-	15	1	-	-	-	-	-	-	-	-	-	-	-	-	-	-	-
								3	-	-	-	0	0	-	-	-	-	-	-	-	-	-	-	-	-	-	-	-
								4	-	-	-	-	-	-	-	-	-	-	-	-	-	-	-	-	-	-	-	-
								5	-	-	-	-	-	-	-	-	-	-	-	-	-	-	-	-	-	-	-	-
								Rep D	58.3	18.5	-	30	29	0.966667	14.5	0.82	1.3	8.07	8.19	-	-	4	-	-	-	90	-	-
							Overall Mean (Calc)	-	83.8	19.225	NR	-	-	1.12167	16.825	0.9375	1.305	7.99	8.19	-	-	4	NR	NR	NR	93.9286	NR	NR	Survival, reproduction, and growth	The most sensitive endpoint was G1 mysid survival, reproduction and growth. Reproductive endpoints included: percent of females reproducing young, number of young produced per surviving female, number of young produced per reproductive day.	No
							StDev (Calc)	-	20.1886	1.15578	-	-	-	0.231988	3.47982	0.0853913	0.134784	0.172047	0.200499	-	-	-	-	-	-	7.22571	-	-
							CV (Calc)	-	24.0914	6.01187	-	-	-	20.6825	20.6825	9.1084	10.3283	2.15327	2.4481	-	-	-	-	-	-	7.69277	-	-
3983	Yes	Solvent	28	4	5	14	A	1	-	24	-	15	6	-	-	-	-	-	-	-	-	-	-	-	-	-	-	-
								2	-	19	-	15	28	-	-	-	-	-	-	-	-	-	-	-	-	-	-	-
								3	-	22	-	15	21	-	-	-	-	-	-	-	-	-	-	-	-	-	-	-
								4	-	17	-	15	28	-	-	-	-	-	-	-	-	-	-	-	-	-	-	-
								5	-	24	-	15	8	-	-	-	-	-	-	-	-	-	-	-	-	-	-	-
								Rep A	83.3	21.2	-	75	91	1.21333	18.2	0.87	1.38	7.9	8.43	-	-	4	-	-	-	90	-	-
							B	1	-	19	-	15	14	-	-	-	-	-	-	-	-	-	-	-	-	-	-	-
								2	-	22	-	15	25	-	-	-	-	-	-	-	-	-	-	-	-	-	-	-
								3	-	19	-	15	14	-	-	-	-	-	-	-	-	-	-	-	-	-	-	-
								4	-	21	-	15	20	-	-	-	-	-	-	-	-	-	-	-	-	-	-	-
								5	-	19	-	13	22	-	-	-	-	-	-	-	-	-	-	-	-	-	-	-
								Rep B	66.7	20	-	73	95	1.30137	18.25	0.89	1.24	8.08	8.3	-	-	4	-	-	-	80	-	-
							C	1	-	-	-	4	0	-	-	-	-	-	-	-	-	-	-	-	-	-	-	-
								2	-	21	-	15	14	-	-	-	-	-	-	-	-	-	-	-	-	-	-	-
								3	-	-	-	-	-	-	-	-	-	-	-	-	-	-	-	-	-	-	-	-
								4	-	-	-	-	-	-	-	-	-	-	-	-	-	-	-	-	-	-	-	-
								5	-	-	-	-	-	-	-	-	-	-	-	-	-	-	-	-	-	-	-	-
								Rep C	63.6	21	-	19	14	0.736842	14	0.93	1.2	8	8.16	-	-	4	-	-	-	80	-	-
							D	1	-	20	-	15	16	-	-	-	-	-	-	-	-	-	-	-	-	-	-	-
								2	-	18	-	5	2	-	-	-	-	-	-	-	-	-	-	-	-	-	-	-
								3	-	21	-	15	14	-	-	-	-	-	-	-	-	-	-	-	-	-	-	-
								4	-	17	-	15	30	-	-	-	-	-	-	-	-	-	-	-	-	-	-	-
								5	-	21	-	15	28	-	-	-	-	-	-	-	-	-	-	-	-	-	-	-
								Rep D	76.9	19.4	-	65	90	1.38462	22	0.89	1.21	7.9	8.15	-	-	4	-	-	-	90	-	-
							Overall Mean (Calc)	-	72.625	20.4	NR	-	-	1.15904	18.1125	0.895	1.2575	7.97	8.26	-	-	4	NR	NR	NR	85	NR	NR	See Negative		See Negative
							StDev (Calc)	-	9.10655	0.848528	-	-	-	0.290023	3.26863	0.0251661	0.0834166	0.087178	0.132413	-	-	-	-	-	-	5.7735	-	-
							CV (Calc)	-	12.5391	4.15945	-	-	-	25.0227	18.0463	2.81186	6.63353	1.09383	1.60307	-	-	-	-	-	-	6.79236	-	-
8484	Yes	Negative	28	4	5	16	A	1	-	27	-	13	4	-	-	-	-	-	-	-	-	-	-	-	-	-	-	-
								2	-	25	-	13	2	-	-	-	-	-	-	-	-	-	-	-	-	-	-	-
								3	-	21	-	13	3	-	-	-	-	-	-	-	-	-	-	-	-	-	-	-
								4	-	26	-	13	5	-	-	-	-	-	-	-	-	-	-	-	-	-	-	-
								5	-	20	-	13	7	-	-	-	-	-	-	-	-	-	-	-	-	-	-	-
								Rep A	100	23.8	-	65	21	0.323077	4.2	1.18	1.6	8.45	8.72	-	-	-	-	-	-	-	-	-
							B	1	-	25	-	13	7	-	-	-	-	-	-	-	-	-	-	-	-	-	-	-
								2	-	22	-	13	1	-	-	-	-	-	-	-	-	-	-	-	-	-	-	-
								3	-	24	-	13	3	-	-	-	-	-	-	-	-	-	-	-	-	-	-	-
								4	-	21	-	13	1	-	-	-	-	-	-	-	-	-	-	-	-	-	-	-
								5	-	26	-	13	6	-	-	-	-	-	-	-	-	-	-	-	-	-	-	-
								Rep B	100	23.6	-	65	18	0.276923	3.6	0.98	1.37	7.89	8.14	-	-	-	-	-	-	-	-	-
							C	1	-	21	-	13	10	-	-	-	-	-	-	-	-	-	-	-	-	-	-	-
								2	-	-	-	-	-	-	-	-	-	-	-	-	-	-	-	-	-	-	-	-
								3	-	27	-	13	10	-	-	-	-	-	-	-	-	-	-	-	-	-	-	-
								4	-	24	-	13	5	-	-	-	-	-	-	-	-	-	-	-	-	-	-	-
								5	-	21	-	13	3	-	-	-	-	-	-	-	-	-	-	-	-	-	-	-
								Rep C	100	23.25	-	52	28	0.538462	7	0.99	1.12	8.24	8.13	-	-	-	-	-	-	-	-	-
							D	1	-	21	-	13	6	-	-	-	-	-	-	-	-	-	-	-	-	-	-	-
								2	-	18	-	13	8	-	-	-	-	-	-	-	-	-	-	-	-	-	-	-
								3	-	17	-	13	8	-	-	-	-	-	-	-	-	-	-	-	-	-	-	-
								4	-	20	-	13	1	-	-	-	-	-	-	-	-	-	-	-	-	-	-	-
								5	-	21	-	13	6	-	-	-	-	-	-	-	-	-	-	-	-	-	-	-
								Rep D	100	19.4	-	65	29	0.446154	5.8	0.95	1.45	8.04	8.54	-	-	-	-	-	-	-	-	-
							Overall Mean (Calc)	-	100	22.5125	NR	-	-	0.396154	5.15	1.025	1.385	8.155	8.3825	-	-	N/A	N/A	N/A	N/A	N/A	N/A	N/A	Reproduction	Reproduction, measured as mean number of young produced per reproductive day, was the most sensitive biological endpoint measured	No
							StDev (Calc)	-	0	2.08741	-	-	-	0.118754	1.5438	0.104722	0.200749	0.243379	0.295113	-	-	-	-	-	-	-	-	-
							CV (Calc)	-	0	9.27224	-	-	-	29.9768	29.9768	10.2168	14.4945	2.98441	3.52058	-	-	-	-	-	-	-	-	-
8484	Yes	Solvent	28	4	5	16	A	1	-	17	-	13	16	-	-	-	-	-	-	-	-	-	-	-	-	-	-	-
								2	-	19	-	13	4	-	-	-	-	-	-	-	-	-	-	-	-	-	-	-
								3	-	17	-	13	7	-	-	-	-	-	-	-	-	-	-	-	-	-	-	-
								4	-	-	-	13	0	-	-	-	-	-	-	-	-	-	-	-	-	-	-	-
								5	-	18	-	13	4	-	-	-	-	-	-	-	-	-	-	-	-	-	-	-
								Rep A	93.3	17.75	-	65	31	0.476923	6.2	1.05	1.26	8.15	8.27	-	-	-	-	-	-	-	-	-
							B	1	-	24	-	13	13	-	-	-	-	-	-	-	-	-	-	-	-	-	-	-
								2	-	25	-	13	3	-	-	-	-	-	-	-	-	-	-	-	-	-	-	-
								3	-	25	-	13	9	-	-	-	-	-	-	-	-	-	-	-	-	-	-	-
								4	-	25	-	13	1	-	-	-	-	-	-	-	-	-	-	-	-	-	-	-
								5	-	-	-	13	0	-	-	-	-	-	-	-	-	-	-	-	-	-	-	-
								Rep B	100	24.75	-	65	26	0.4	5.2	0.86	1.05	7.9	7.89	-	-	-	-	-	-	-	-	-
							C	1	-	17	-	13	3	-	-	-	-	-	-	-	-	-	-	-	-	-	-	-
								2	-	-	-	13	0	-	-	-	-	-	-	-	-	-	-	-	-	-	-	-
								3	-	18	-	13	10	-	-	-	-	-	-	-	-	-	-	-	-	-	-	-
								4	-	23	-	13	2	-	-	-	-	-	-	-	-	-	-	-	-	-	-	-
								5	-	24	-	13	2	-	-	-	-	-	-	-	-	-	-	-	-	-	-	-
								Rep C	86.7	20.5	-	65	17	0.261538	3.4	1.09	1.12	8.26	8.22	-	-	-	-	-	-	-	-	-
							D	1	-	17	-	13	6	-	-	-	-	-	-	-	-	-	-	-	-	-	-	-
								2	-	16	-	13	4	-	-	-	-	-	-	-	-	-	-	-	-	-	-	-
								3	-	17	-	13	29	-	-	-	-	-	-	-	-	-	-	-	-	-	-	-
								4	-	17	-	13	3	-	-	-	-	-	-	-	-	-	-	-	-	-	-	-
								5	-	21	-	13	1	-	-	-	-	-	-	-	-	-	-	-	-	-	-	-
								Rep D	100	17.6	-	65	43	0.661538	8.6	1.03	1.19	8.25	8.31	-	-	-	-	-	-	-	-	-
							Overall Mean (Calc)	-	95	20.15	NR	-	-	0.45	5.85	1.0075	1.155	8.14	8.1725	-	-	N/A	N/A	N/A	N/A	N/A	N/A	N/A	See Negative		See Negative
							StDev (Calc)	-	6.37129	3.3439	-	-	-	0.166824	2.16872	0.101448	0.0903696	0.167531	0.191898	-	-	-	-	-	-	-	-	-
							CV (Calc)	-	6.70662	16.595	-	-	-	37.0721	37.0721	10.0693	7.82421	2.05812	2.3481	-	-	-	-	-	-	-	-	-
9673	Yes	Negative	35	4	5	17	A	1	-	27	-	19	6	-	-	-	-	-	-	-	-	-	-	-	-	-	-	-
								2	-	30	-	19	10	-	-	-	-	-	-	-	-	-	-	-	-	-	-	-
								3	-	27	-	19	5	-	-	-	-	-	-	-	-	-	-	-	-	-	-	-
								4	-	31	-	19	4	-	-	-	-	-	-	-	-	-	-	-	-	-	-	-
								5	-	30	-	19	7	-	-	-	-	-	-	-	-	-	-	-	-	-	-	-
								Rep A	85.7	29	-	95	32	0.336842	6.4	1.1	1.41	7.48	7.79	-	-	-	-	-	-	-	-	-
							B	1	-	31	-	19	6	-	-	-	-	-	-	-	-	-	-	-	-	-	-	-
								2	-	31	-	19	2	-	-	-	-	-	-	-	-	-	-	-	-	-	-	-
								3	-	22	-	19	8	-	-	-	-	-	-	-	-	-	-	-	-	-	-	-
								4	-	-	-	0	-	-	-	-	-	-	-	-	-	-	-	-	-	-	-	-
								5	-	27	-	19	3	-	-	-	-	-	-	-	-	-	-	-	-	-	-	-
								Rep B	69.2	27.75	-	76	19	0.25	4.75	0.78	1.12	6.93	7.57	-	-	-	-	-	-	-	-	-
							C	1	-	-	-	6	0	-	-	-	-	-	-	-	-	-	-	-	-	-	-	-
								2	-	32	-	19	1	-	-	-	-	-	-	-	-	-	-	-	-	-	-	-
								3	-	31	-	19	3	-	-	-	-	-	-	-	-	-	-	-	-	-	-	-
								4	-	29	-	19	10	-	-	-	-	-	-	-	-	-	-	-	-	-	-	-
								5	-	27	-	19	4	-	-	-	-	-	-	-	-	-	-	-	-	-	-	-
								Rep C	84.6	29.75	-	82	18	0.219512	4.5	1.02	1.5	7.53	7.63	-	-	-	-	-	-	-	-	-
							D	1	-	-	-	19	0	-	-	-	-	-	-	-	-	-	-	-	-	-	-	-
								2	-	27	-	19	1	-	-	-	-	-	-	-	-	-	-	-	-	-	-	-
								3	-	-	-	19	0	-	-	-	-	-	-	-	-	-	-	-	-	-	-	-
								4	-	31	-	19	8	-	-	-	-	-	-	-	-	-	-	-	-	-	-	-
								5	-	31	-	19	4	-	-	-	-	-	-	-	-	-	-	-	-	-	-	-
								Rep D	85.7	29.6667	-	95	13	0.136842	2.6	1.35	1.47	7.3	7.36	-	-	-	-	-	-	-	-	-
							Overall Mean (Calc)	-	81.3	29.0417	NR	-	-	0.235799	4.5625	1.0625	1.375	7.31	7.5875	-	-	N/A	N/A	N/A	N/A	N/A	N/A	N/A	Reproduction	Reproduction, measured as the percent of females that produced young and the mean number of young produced per female during the test, was the most sensitive biological endpoint	No
							StDev (Calc)	-	8.08332	0.924211	-	-	-	0.0826017	1.55637	0.235	0.174069	0.271907	0.177834	-	-	-	-	-	-	-	-	-
							CV (Calc)	-	9.94258	3.18236	-	-	-	35.0305	34.1122	22.1176	12.6596	3.71966	2.34378	-	-	-	-	-	-	-	-	-
9673	Yes	Solvent	35	4	5	17	A	1	-	29	-	19	14	-	-	-	-	-	-	-	-	-	-	-	-	-	-	-
								2	-	30	-	19	7	-	-	-	-	-	-	-	-	-	-	-	-	-	-	-
								3	-	19	-	19	8	-	-	-	-	-	-	-	-	-	-	-	-	-	-	-
								4	-	23	-	19	8	-	-	-	-	-	-	-	-	-	-	-	-	-	-	-
								5	-	33	-	19	11	-	-	-	-	-	-	-	-	-	-	-	-	-	-	-
								Rep A	91.7	26.8	-	95	48	0.505263	9.6	0.92	1.18	7.22	7.58	-	-	-	-	-	-	-	-	-
							B	1	-	31	-	19	3	-	-	-	-	-	-	-	-	-	-	-	-	-	-	-
								2	-	25	-	19	3	-	-	-	-	-	-	-	-	-	-	-	-	-	-	-
								3	-	23	-	19	2	-	-	-	-	-	-	-	-	-	-	-	-	-	-	-
								4	-	33	-	19	6	-	-	-	-	-	-	-	-	-	-	-	-	-	-	-
								5	-	24	-	19	3	-	-	-	-	-	-	-	-	-	-	-	-	-	-	-
								Rep B	85.7	27.2	-	95	17	0.178947	3.4	0.92	1.19	7.27	7.53	-	-	-	-	-	-	-	-	-
							C	1	-	26	-	19	15	-	-	-	-	-	-	-	-	-	-	-	-	-	-	-
								2	-	29	-	18	1	-	-	-	-	-	-	-	-	-	-	-	-	-	-	-
								3	-	24	-	19	6	-	-	-	-	-	-	-	-	-	-	-	-	-	-	-
								4	-	26	-	19	8	-	-	-	-	-	-	-	-	-	-	-	-	-	-	-
								5	-	25	-	19	9	-	-	-	-	-	-	-	-	-	-	-	-	-	-	-
								Rep C	84.6	26	-	94	39	0.414894	9.5	0.98	1.27	7.21	7.49	-	-	-	-	-	-	-	-	-
							D	1	-	30	-	19	18	-	-	-	-	-	-	-	-	-	-	-	-	-	-	-
								2	-	27	-	19	1	-	-	-	-	-	-	-	-	-	-	-	-	-	-	-
								3	-	22	-	10	2	-	-	-	-	-	-	-	-	-	-	-	-	-	-	-
								4	-	29	-	19	8	-	-	-	-	-	-	-	-	-	-	-	-	-	-	-
								5	-	26	-	10	6	-	-	-	-	-	-	-	-	-	-	-	-	-	-	-
								Rep D	78.6	26.8	-	77	35	0.454545	9	1.1	1.41	7.06	7.35	-	-	-	-	-	-	-	-	-
							Overall Mean (Calc)	-	85.15	26.7	NR	-	-	0.388412	7.875	0.98	1.2625	7.19	7.4875	-	-	N/A	N/A	N/A	N/A	N/A	N/A	N/A	See Negative		See Negative
							StDev (Calc)	-	5.36687	0.503322	-	-	-	0.144458	2.99486	0.0848528	0.106262	0.0905539	0.0987843	-	-	-	-	-	-	-	-	-
							CV (Calc)	-	6.30285	1.8851	-	-	-	37.192	38.0299	8.65845	8.41681	1.25944	1.31932	-	-	-	-	-	-	-	-	-
4318	N/A	Negative	31	4	5	17	A	1	-	20	-	15	15	-	-	-	-	-	-	-	-	-	-	-	-	-	-	-
								2	-	29	-	15	9	-	-	-	-	-	-	-	-	-	-	-	-	-	-	-
								3	-	20	-	15	17	-	-	-	-	-	-	-	-	-	-	-	-	-	-	-
								4	-	22	-	15	9	-	-	-	-	-	-	-	-	-	-	-	-	-	-	-
								5	-	31	-	15	5	-	-	-	-	-	-	-	-	-	-	-	-	-	-	-
								Rep A	100	24.4	-	75	55	0.733333	11	1.16	1.37	7.56	7.65	-	-	-	-	-	-	-	-	-
							B	1	-	20	-	15	10	-	-	-	-	-	-	-	-	-	-	-	-	-	-	-
								2	-	20	-	15	5	-	-	-	-	-	-	-	-	-	-	-	-	-	-	-
								3	-	22	-	15	5	-	-	-	-	-	-	-	-	-	-	-	-	-	-	-
								4	-	26	-	15	9	-	-	-	-	-	-	-	-	-	-	-	-	-	-	-
								5	-	22	-	12	2	-	-	-	-	-	-	-	-	-	-	-	-	-	-	-
								Rep B	63.6	22	-	72	31	0.430556	7.25	0.99	1.26	7.34	7.64	-	-	-	-	-	-	-	-	-
							C	1	-	22	-	15	17	-	-	-	-	-	-	-	-	-	-	-	-	-	-	-
								2	-	22	-	15	10	-	-	-	-	-	-	-	-	-	-	-	-	-	-	-
								3	-	-	-	15	0	-	-	-	-	-	-	-	-	-	-	-	-	-	-	-
								4	-	22	-	15	22	-	-	-	-	-	-	-	-	-	-	-	-	-	-	-
								5	-	22	-	15	15	-	-	-	-	-	-	-	-	-	-	-	-	-	-	-
								Rep C	100	22	-	75	64	0.853333	12.8	1.11	1.57	7.5	7.65	-	-	-	-	-	-	-	-	-
							D	1	-	29	-	15	9	-	-	-	-	-	-	-	-	-	-	-	-	-	-	-
								2	-	22	-	15	7	-	-	-	-	-	-	-	-	-	-	-	-	-	-	-
								3	-	25	-	15	15	-	-	-	-	-	-	-	-	-	-	-	-	-	-	-
								4	-	23	-	15	7	-	-	-	-	-	-	-	-	-	-	-	-	-	-	-
								5	-	22	-	15	3	-	-	-	-	-	-	-	-	-	-	-	-	-	-	-
								Rep D	100	24.2	-	75	41	0.546667	8.2	1.13	1.19	7.31	7.12	-	-	-	-	-	-	-	-	-
							Overall Mean (Calc)	-	90.9	23.15	NR	-	-	0.640972	9.8125	1.0975	1.3475	7.4275	7.515	-	-	N/A	N/A	N/A	N/A	N/A	N/A	N/A	Reproduction	Reproduction, measured the mean number of young per surviving female and the mean number of young per reproductive day, was the most sensitive biological endpoint measured.	No
							StDev (Calc)	-	18.2	1.33041	-	-	-	0.188677	2.54963	0.0745542	0.165806	0.121484	0.263376	-	-	-	-	-	-	-	-	-
							CV (Calc)	-	20.022	5.74693	-	-	-	29.436	25.9835	6.7931	12.3047	1.6356	3.50466	-	-	-	-	-	-	-	-	-
1133	Yes	Negative	30	4	5	15	A	1	-	18	-	16	8	-	-	-	-	-	-	-	-	-	-	-	-	-	-	-
								2	-	-	-	16	0	-	-	-	-	-	-	-	-	-	-	-	-	-	-	-
								3	-	23	-	16	3	-	-	-	-	-	-	-	-	-	-	-	-	-	-	-
								4	-	16	-	16	2	-	-	-	-	-	-	-	-	-	-	-	-	-	-	-
								5	-	24	-	16	10	-	-	-	-	-	-	-	-	-	-	-	-	-	-	-
								Rep A	90.9	20.25	-	80	23	0.2875	4.6	1.16	1.3	8.64	8.27	-	-	4	-	-	-	-	-	-
							B	1	-	-	-	16	0	-	-	-	-	-	-	-	-	-	-	-	-	-	-	-
								2	-	28	-	16	8	-	-	-	-	-	-	-	-	-	-	-	-	-	-	-
								3	-	22	-	16	9	-	-	-	-	-	-	-	-	-	-	-	-	-	-	-
								4	-	18	-	16	13	-	-	-	-	-	-	-	-	-	-	-	-	-	-	-
								5	-	18	-	16	6	-	-	-	-	-	-	-	-	-	-	-	-	-	-	-
								Rep B	100	21.5	-	80	36	0.45	7.2	1.01	1.26	8.17	8.44	-	-	4	-	-	-	-	-	-
							C	1	-	24	-	16	16	-	-	-	-	-	-	-	-	-	-	-	-	-	-	-
								2	-	-	-	16	0	-	-	-	-	-	-	-	-	-	-	-	-	-	-	-
								3	-	23	-	16	1	-	-	-	-	-	-	-	-	-	-	-	-	-	-	-
								4	-	18	-	16	5	-	-	-	-	-	-	-	-	-	-	-	-	-	-	-
								5	-	24	-	16	4	-	-	-	-	-	-	-	-	-	-	-	-	-	-	-
								Rep C	85.7	22.25	-	80	26	0.325	5.2	1.04	1.24	8.28	8.18	-	-	4	-	-	-	-	-	-
							D	1	-	-	-	16	0	-	-	-	-	-	-	-	-	-	-	-	-	-	-	-
								2	-	23	-	13	2	-	-	-	-	-	-	-	-	-	-	-	-	-	-	-
								3	-	18	-	16	6	-	-	-	-	-	-	-	-	-	-	-	-	-	-	-
								4	-	16	-	16	11	-	-	-	-	-	-	-	-	-	-	-	-	-	-	-
								5	-	22	-	16	1	-	-	-	-	-	-	-	-	-	-	-	-	-	-	-
								Rep D	75	19.75	-	77	20	0.25974	4.5	0.98	1.34	7.93	8.08	-	-	4	-	-	-	-	-	-
							Overall Mean (Calc)	-	87.9	20.9375	NR	-	-	0.33056	5.375	1.0475	1.285	8.255	8.2425	-	-	4	NR	NR	NR	NR	NR	NR	Reproduction	Number of young produced per female and number of young produced per reproductive day	No
							StDev (Calc)	-	10.4349	1.14337	-	-	-	0.0839969	1.25532	0.0788987	0.0443471	0.295353	0.152834	-	-	-	-	-	-	-	-	-
							CV (Calc)	-	11.8713	5.46086	-	-	-	25.4105	23.3548	7.53209	3.45114	3.57787	1.85422	-	-	-	-	-	-	-	-	-
1133	Yes	Solvent	30	4	5	15	A	1	-	17	-	16	3	-	-	-	-	-	-	-	-	-	-	-	-	-	-	-
								2	-	18	-	16	5	-	-	-	-	-	-	-	-	-	-	-	-	-	-	-
								3	-	-	-	16	0	-	-	-	-	-	-	-	-	-	-	-	-	-	-	-
								4	-	19	-	16	13	-	-	-	-	-	-	-	-	-	-	-	-	-	-	-
								5	-	-	-	-	-	-	-	-	-	-	-	-	-	-	-	-	-	-	-	-
								Rep A	78.6	18	-	64	21	0.328125	5.25	0.91	1.25	8.06	8.28	-	-	4	-	-	-	-	-	-
							B	1	-	17	-	16	11	-	-	-	-	-	-	-	-	-	-	-	-	-	-	-
								2	-	23	-	16	4	-	-	-	-	-	-	-	-	-	-	-	-	-	-	-
								3	-	23	-	16	4	-	-	-	-	-	-	-	-	-	-	-	-	-	-	-
								4	-	21	-	16	10	-	-	-	-	-	-	-	-	-	-	-	-	-	-	-
								5	-	23	-	16	7	-	-	-	-	-	-	-	-	-	-	-	-	-	-	-
								Rep B	90.9	21.4	-	80	36	0.45	7.2	0.98	1.2	8.15	8.12	-	-	4	-	-	-	-	-	-
							C	1	-	27	-	16	1	-	-	-	-	-	-	-	-	-	-	-	-	-	-	-
								2	-	27	-	16	11	-	-	-	-	-	-	-	-	-	-	-	-	-	-	-
								3	-	21	-	16	4	-	-	-	-	-	-	-	-	-	-	-	-	-	-	-
								4	-	30	-	16	9	-	-	-	-	-	-	-	-	-	-	-	-	-	-	-
								5	-	-	-	16	0	-	-	-	-	-	-	-	-	-	-	-	-	-	-	-
								Rep C	90.9	26.25	-	80	25	0.3125	5	0.91	1.35	8.09	8.39	-	-	4	-	-	-	-	-	-
							D	1	-	15	-	16	18	-	-	-	-	-	-	-	-	-	-	-	-	-	-	-
								2	-	27	-	16	1	-	-	-	-	-	-	-	-	-	-	-	-	-	-	-
								3	-	23	-	16	9	-	-	-	-	-	-	-	-	-	-	-	-	-	-	-
								4	-	-	-	0	0	-	-	-	-	-	-	-	-	-	-	-	-	-	-	-
								5	-	15	-	16	15	-	-	-	-	-	-	-	-	-	-	-	-	-	-	-
								Rep D	66.7	20	-	64	43	0.671875	10.75	0.92	1.07	8.05	8.42	-	-	4	-	-	-	-	-	-
							Overall Mean (Calc)	-	81.775	21.4125	NR	-	-	0.440625	7.05	0.93	1.2175	8.0875	8.3025	-	-	4	NR	NR	NR	NR	NR	NR	See Negative		See Negative
							StDev (Calc)	-	11.6027	3.51387	-	-	-	0.165969	2.6555	0.033665	0.11644	0.045	0.135739	-	-	-	-	-	-	-	-	-
							CV (Calc)	-	14.1886	16.4104	-	-	-	37.6666	37.6666	3.61989	9.56388	0.556414	1.63491	-	-	-	-	-	-	-	-	-
7082	Yes	Negative	28	4	5	14	A	1	-	24	-	15	9	-	-	-	-	-	-	-	-	-	-	-	-	-	-	-
								2	-	24	-	15	12	-	-	-	-	-	-	-	-	-	-	-	-	-	-	-
								3	-	16	-	15	14	-	-	-	-	-	-	-	-	-	-	-	-	-	-	-
								4	-	23	-	15	18	-	-	-	-	-	-	-	-	-	-	-	-	-	-	-
								5	-	18	-	15	11	-	-	-	-	-	-	-	-	-	-	-	-	-	-	-
								Rep A	64.3	21	-	75	64	0.853333	12.8	1.06	1.3	7.75	8.04	-	-	4	-	-	-	100	-	-
							B	1	-	18	-	15	6	-	-	-	-	-	-	-	-	-	-	-	-	-	-	-
								2	-	23	-	15	6	-	-	-	-	-	-	-	-	-	-	-	-	-	-	-
								3	-	28	-	15	6	-	-	-	-	-	-	-	-	-	-	-	-	-	-	-
								4	-	15	-	15	18	-	-	-	-	-	-	-	-	-	-	-	-	-	-	-
								5	-	18	-	15	10	-	-	-	-	-	-	-	-	-	-	-	-	-	-	-
								Rep B	91.7	20.4	-	75	46	0.613333	9.2	0.92	1.25	7.71	7.78	-	-	4	-	-	-	100	-	-
							C	1	-	27	-	15	10	-	-	-	-	-	-	-	-	-	-	-	-	-	-	-
								2	-	19	-	15	3	-	-	-	-	-	-	-	-	-	-	-	-	-	-	-
								3	-	18	-	15	11	-	-	-	-	-	-	-	-	-	-	-	-	-	-	-
								4	-	14	-	15	21	-	-	-	-	-	-	-	-	-	-	-	-	-	-	-
								5	-	18	-	15	4	-	-	-	-	-	-	-	-	-	-	-	-	-	-	-
								Rep C	100	19.2	-	75	49	0.653333	9.8	0.96	1.27	7.61	7.86	-	-	4	-	-	-	77.7778	-	-
							D	1	-	23	-	15	8	-	-	-	-	-	-	-	-	-	-	-	-	-	-	-
								2	-	-	-	2	0	-	-	-	-	-	-	-	-	-	-	-	-	-	-	-
								3	-	18	-	15	1	-	-	-	-	-	-	-	-	-	-	-	-	-	-	-
								4	-	18	-	15	3	-	-	-	-	-	-	-	-	-	-	-	-	-	-	-
								5	-	23	-	15	1	-	-	-	-	-	-	-	-	-	-	-	-	-	-	-
								Rep D	61.5	20.5	-	62	13	0.209677	3.25	0.92	1.08	7.4	7.64	-	-	4	-	-	-	100	-	-
							Overall Mean (Calc)	-	79.375	20.275	NR	-	-	0.582419	8.7625	0.965	1.225	7.6175	7.83	-	-	4	NR	NR	NR	94.4444	NR	NR	Reproduction	There were statistically significant decreases in the number of young produced per reproductive day, the percent of reproducing females, and the number of young per surviving female	No
							StDev (Calc)	-	19.3569	0.763217	-	-	-	0.269762	3.9982	0.0660808	0.0988264	0.156498	0.166933	-	-	-	-	-	-	11.1111	-	-
							CV (Calc)	-	24.3866	3.76432	-	-	-	46.3176	45.6286	6.84775	8.06747	2.05446	2.13197	-	-	-	-	-	-	11.7647	-	-
7082	Yes	Solvent	28	4	5	14	A	1	-	23	-	15	18	-	-	-	-	-	-	-	-	-	-	-	-	-	-	-
								2	-	24	-	15	7	-	-	-	-	-	-	-	-	-	-	-	-	-	-	-
								3	-	24	-	15	3	-	-	-	-	-	-	-	-	-	-	-	-	-	-	-
								4	-	23	-	15	11	-	-	-	-	-	-	-	-	-	-	-	-	-	-	-
								5	-	20	-	15	9	-	-	-	-	-	-	-	-	-	-	-	-	-	-	-
								Rep A	90.9	22.8	-	75	48	0.64	9.6	0.91	1.24	7.9	7.99	-	-	4	-	-	-	50	-	-
							B	1	-	15	-	15	3	-	-	-	-	-	-	-	-	-	-	-	-	-	-	-
								2	-	18	-	15	18	-	-	-	-	-	-	-	-	-	-	-	-	-	-	-
								3	-	17	-	3	4	-	-	-	-	-	-	-	-	-	-	-	-	-	-	-
								4	-	23	-	15	12	-	-	-	-	-	-	-	-	-	-	-	-	-	-	-
								5	-	20	-	15	18	-	-	-	-	-	-	-	-	-	-	-	-	-	-	-
								Rep B	75	18.6	-	63	55	0.873016	12.75	0.94	1.39	7.72	8.11	-	-	4	-	-	-	85.7143	-	-
							C	1	-	23	-	15	14	-	-	-	-	-	-	-	-	-	-	-	-	-	-	-
								2	-	21	-	15	12	-	-	-	-	-	-	-	-	-	-	-	-	-	-	-
								3	-	-	-	1	0	-	-	-	-	-	-	-	-	-	-	-	-	-	-	-
								4	-	16	-	15	32	-	-	-	-	-	-	-	-	-	-	-	-	-	-	-
								5	-	-	-	15	0	-	-	-	-	-	-	-	-	-	-	-	-	-	-	-
								Rep C	66.7	20	-	61	58	0.95082	14.5	0.96	1.37	7.93	8.14	-	-	4	-	-	-	100	-	-
							D	1	-	28	-	15	8	-	-	-	-	-	-	-	-	-	-	-	-	-	-	-
								2	-	19	-	15	16	-	-	-	-	-	-	-	-	-	-	-	-	-	-	-
								3	-	18	-	15	9	-	-	-	-	-	-	-	-	-	-	-	-	-	-	-
								4	-	20	-	15	8	-	-	-	-	-	-	-	-	-	-	-	-	-	-	-
								5	-	18	-	15	19	-	-	-	-	-	-	-	-	-	-	-	-	-	-	-
								Rep D	73.3	20.6	-	75	60	0.8	12	0.93	1.08	7.6	8	-	-	4	-	-	-	-	-	-
							Overall Mean (Calc)	-	76.475	20.5	NR	-	-	0.815959	12.2125	0.935	1.27	7.7875	8.06	-	-	4	NR	NR	NR	78.5714	NR	NR	See Negative		See Negative
							StDev (Calc)	-	10.2614	1.74738	-	-	-	0.132488	2.03239	0.0208167	0.143062	0.155644	0.0761577	-	-	-	-	-	-	25.7539	-	-
							CV (Calc)	-	13.4179	8.5238	-	-	-	16.2371	16.6419	2.22638	11.2647	1.99864	0.944885	-	-	-	-	-	-	32.7777	-	-
4619	Yes	Negative	28	4	5	15	A	1	-	20	-	14	13	-	-	-	-	-	-	-	-	-	-	-	-	-	-	-
								2	-	16	-	14	18	-	-	-	-	-	-	-	-	-	-	-	-	-	-	-
								3	-	21	-	14	4	-	-	-	-	-	-	-	-	-	-	-	-	-	-	-
								4	-	16	-	14	3	-	-	-	-	-	-	-	-	-	-	-	-	-	-	-
								5	-	16	-	4	10	-	-	-	-	-	-	-	-	-	-	-	-	-	-	-
								Rep A	90.9	17.8	-	60	48	0.8	9.5	1.07	1.62	8.03	8.41	-	-	4	-	-	-	-	-	-
							B	1	-	16	-	14	14	-	-	-	-	-	-	-	-	-	-	-	-	-	-	-
								2	-	16	-	14	4	-	-	-	-	-	-	-	-	-	-	-	-	-	-	-
								3	-	16	-	14	4	-	-	-	-	-	-	-	-	-	-	-	-	-	-	-
								4	-	19	-	14	11	-	-	-	-	-	-	-	-	-	-	-	-	-	-	-
								5	-	16	-	14	9	-	-	-	-	-	-	-	-	-	-	-	-	-	-	-
								Rep B	63.6	16.6	-	70	42	0.6	8.4	1.1	1.48	8.09	8.73	-	-	4	-	-	-	78.5714	-	-
							C	1	-	26	-	14	8	-	-	-	-	-	-	-	-	-	-	-	-	-	-	-
								2	-	19	-	14	4	-	-	-	-	-	-	-	-	-	-	-	-	-	-	-
								3	-	21	-	14	8	-	-	-	-	-	-	-	-	-	-	-	-	-	-	-
								4	-	16	-	14	15	-	-	-	-	-	-	-	-	-	-	-	-	-	-	-
								5	-	-	-	-	-	-	-	-	-	-	-	-	-	-	-	-	-	-	-	-
								Rep C	86.7	20.5	-	56	35	0.625	8.75	1.22	1.63	8.55	8.46	-	-	4	-	-	-	100	-	-
							D	1	-	16	-	14	14	-	-	-	-	-	-	-	-	-	-	-	-	-	-	-
								2	-	16	-	14	14	-	-	-	-	-	-	-	-	-	-	-	-	-	-	-
								3	-	21	-	14	14	-	-	-	-	-	-	-	-	-	-	-	-	-	-	-
								4	-	-	-	-	-	-	-	-	-	-	-	-	-	-	-	-	-	-	-	-
								5	-	-	-	-	-	-	-	-	-	-	-	-	-	-	-	-	-	-	-	-
								Rep D	85.7	17.6667	-	42	42	1	14	1.24	1.75	8.59	8.65	-	-	4	-	-	-	75	-	-
							Overall Mean (Calc)	-	81.725	18.1417	NR	-	-	0.75625	10.1625	1.1575	1.62	8.315	8.5625	-	-	4	NR	NR	NR	84.5238	NR	NR	Reproduction	Mean Young Produced Per Reproductive Day	No
							StDev (Calc)	-	12.2916	1.66141	-	-	-	0.185264	2.59916	0.085	0.110454	0.295917	0.152179	-	-	-	-	-	-	13.5212	-	-
							CV (Calc)	-	15.0401	9.15797	-	-	-	24.4978	25.576	7.34341	6.81812	3.55883	1.77727	-	-	-	-	-	-	15.9969	-	-
4619	Yes	Solvent	28	4	5	15	A	1	-	23	-	14	5	-	-	-	-	-	-	-	-	-	-	-	-	-	-	-
								2	-	22	-	14	12	-	-	-	-	-	-	-	-	-	-	-	-	-	-	-
								3	-	25	-	14	8	-	-	-	-	-	-	-	-	-	-	-	-	-	-	-
								4	-	23	-	14	1	-	-	-	-	-	-	-	-	-	-	-	-	-	-	-
								5	-	23	-	14	4	-	-	-	-	-	-	-	-	-	-	-	-	-	-	-
								Rep A	100	23.2	-	70	30	0.428571	6	0.89	1.31	7.89	8.12	-	-	4	-	-	-	85	-	-
							B	1	-	17	-	14	18	-	-	-	-	-	-	-	-	-	-	-	-	-	-	-
								2	-	17	-	14	10	-	-	-	-	-	-	-	-	-	-	-	-	-	-	-
								3	-	17	-	14	10	-	-	-	-	-	-	-	-	-	-	-	-	-	-	-
								4	-	23	-	14	11	-	-	-	-	-	-	-	-	-	-	-	-	-	-	-
								5	-	-	-	-	-	-	-	-	-	-	-	-	-	-	-	-	-	-	-	-
								Rep B	71.4	18.5	-	56	49	0.875	12.25	0.87	1.3	7.96	7.92	-	-	4	-	-	-	91.6667	-	-
							C	1	-	17	-	14	14	-	-	-	-	-	-	-	-	-	-	-	-	-	-	-
								2	-	23	-	14	6	-	-	-	-	-	-	-	-	-	-	-	-	-	-	-
								3	-	28	-	14	3	-	-	-	-	-	-	-	-	-	-	-	-	-	-	-
								4	-	20	-	14	7	-	-	-	-	-	-	-	-	-	-	-	-	-	-	-
								5	-	-	-	14	0	-	-	-	-	-	-	-	-	-	-	-	-	-	-	-
								Rep C	85.7	22	-	70	30	0.428571	6	0.97	1.19	8.1	7.67	-	-	4	-	-	-	100	-	-
							D	1	-	-	-	1	0	-	-	-	-	-	-	-	-	-	-	-	-	-	-	-
								2	-	25	-	14	11	-	-	-	-	-	-	-	-	-	-	-	-	-	-	-
								3	-	20	-	14	11	-	-	-	-	-	-	-	-	-	-	-	-	-	-	-
								4	-	19	-	11	10	-	-	-	-	-	-	-	-	-	-	-	-	-	-	-
								5	-	17	-	14	27	-	-	-	-	-	-	-	-	-	-	-	-	-	-	-
								Rep D	76.9	20.25	-	54	59	1.09259	16.3333	0.99	1.1	7.85	7.75	-	-	4	-	-	-	100	-	-
							Overall Mean (Calc)	-	83.5	20.9875	NR	-	-	0.706184	10.1458	0.93	1.225	7.95	7.865	-	-	4	NR	NR	NR	94.1667	NR	NR	See Negative		See Negative
							StDev (Calc)	-	12.4774	2.0536	-	-	-	0.33264	5.06914	0.0588784	0.0994987	0.109848	0.199416	-	-	-	-	-	-	7.26483	-	-
							CV (Calc)	-	14.943	9.78489	-	-	-	47.1039	49.9628	6.33101	8.12235	1.38174	2.53548	-	-	-	-	-	-	7.71487	-	-
8973	N/A	Negative	28	4	5	15	A	1	-	16	-	15	32	-	-	-	-	-	-	-	-	-	-	-	-	-	-	-
								2	-	16	-	11	16	-	-	-	-	-	-	-	-	-	-	-	-	-	-	-
								3	-	16	-	15	29	-	-	-	-	-	-	-	-	-	-	-	-	-	-	-
								4	-	16	-	15	42	-	-	-	-	-	-	-	-	-	-	-	-	-	-	-
								5	-	16	-	15	16	-	-	-	-	-	-	-	-	-	-	-	-	-	-	-
								Rep A	85.7	16	-	71	135	1.90141	29.75	-	-	9.21	9.42	-	-	-	-	-	-	-	-	-
							B	1	-	16	-	15	22	-	-	-	-	-	-	-	-	-	-	-	-	-	-	-
								2	-	16	-	15	18	-	-	-	-	-	-	-	-	-	-	-	-	-	-	-
								3	-	16	-	15	22	-	-	-	-	-	-	-	-	-	-	-	-	-	-	-
								4	-	16	-	15	40	-	-	-	-	-	-	-	-	-	-	-	-	-	-	-
								5	-	16	-	15	31	-	-	-	-	-	-	-	-	-	-	-	-	-	-	-
								Rep B	85.7	16	-	75	133	1.77333	26.6	-	-	9.16	9.62	-	-	-	-	-	-	-	-	-
							C	1	-	16	-	15	43	-	-	-	-	-	-	-	-	-	-	-	-	-	-	-
								2	-	16	-	15	23	-	-	-	-	-	-	-	-	-	-	-	-	-	-	-
								3	-	16	-	15	20	-	-	-	-	-	-	-	-	-	-	-	-	-	-	-
								4	-	16	-	15	32	-	-	-	-	-	-	-	-	-	-	-	-	-	-	-
								5	-	16	-	15	29	-	-	-	-	-	-	-	-	-	-	-	-	-	-	-
								Rep C	86.7	16	-	75	147	1.96	29.4	-	-	9.16	9.5	-	-	-	-	-	-	-	-	-
							D	1	-	16	-	15	34	-	-	-	-	-	-	-	-	-	-	-	-	-	-	-
								2	-	15	-	15	41	-	-	-	-	-	-	-	-	-	-	-	-	-	-	-
								3	-	15	-	15	23	-	-	-	-	-	-	-	-	-	-	-	-	-	-	-
								4	-	16	-	15	28	-	-	-	-	-	-	-	-	-	-	-	-	-	-	-
								5	-	18	-	15	30	-	-	-	-	-	-	-	-	-	-	-	-	-	-	-
								Rep D	76.9	16	-	75	156	2.08	31.2	-	-	8.88	9.23	-	-	-	-	-	-	-	-	-
							Overall Mean (Calc)	-	83.75	16	NR	-	-	1.92869	29.2375	NR	NR	9.1025	9.4425	-	-	N/A	N/A	N/A	N/A	N/A	N/A	N/A	Reproduction	Mean Young Produced Per Reproductive Day and Mean Young Produced Per Surviving Female	Yes	7-d and 13-d body lengths
							StDev (Calc)	-	4.59093	0	-	-	-	0.127482	1.92327	-	-	0.150194	0.163783	-	-	-	-	-	-	-	-	-
							CV (Calc)	-	5.48171	0	-	-	-	6.60979	6.57809	-	-	1.65003	1.73453	-	-	-	-	-	-	-	-	-
8973	N/A	Negative	28	4	5	15	A	1	-	18	-	15	32	-	-	-	-	-	-	-	-	-	-	-	-	-	-	-
								2	-	18	-	15	31	-	-	-	-	-	-	-	-	-	-	-	-	-	-	-
								3	-	18	-	15	22	-	-	-	-	-	-	-	-	-	-	-	-	-	-	-
								4	-	18	-	15	31	-	-	-	-	-	-	-	-	-	-	-	-	-	-	-
								5	-	18	-	15	15	-	-	-	-	-	-	-	-	-	-	-	-	-	-	-
								Rep A	85.7	18	-	75	131	1.74667	26.2	-	-	8.61	8.61	-	-				-		-	-
							B	1	-	23	-	15	29	-	-	-	-	-	-	-	-	-	-	-	-	-	-	-
								2	-	18	-	15	29	-	-	-	-	-	-	-	-	-	-	-	-	-	-	-
								3	-	18	-	15	33	-	-	-	-	-	-	-	-	-	-	-	-	-	-	-
								4	-	17	-	15	37	-	-	-	-	-	-	-	-	-	-	-	-	-	-	-
								5	-	17	-	15	36	-	-	-	-	-	-	-	-	-	-	-	-	-	-	-
								Rep B	100	18.6	-	75	164	2.18667	32.8	-	-	8.41	8.3	-	-				-		-	-
							C	1	-	16	-	15	18	-	-	-	-	-	-	-	-	-	-	-	-	-	-	-
								2	-	18	-	15	18	-	-	-	-	-	-	-	-	-	-	-	-	-	-	-
								3	-	18	-	10	12	-	-	-	-	-	-	-	-	-	-	-	-	-	-	-
								4	-	-	-	-	-	-	-	-	-	-	-	-	-	-	-	-	-	-	-	-
								5	-	-	-	-	-	-	-	-	-	-	-	-	-	-	-	-	-	-	-	-
								Rep C	76.9	17.3333	-	40	48	1.2	18	-	-	8.2	8.56	-	-				-		-	-
							D	1	-	16	-	13	16	-	-	-	-	-	-	-	-	-	-	-	-	-	-	-
								2	-	18	-	15	10	-	-	-	-	-	-	-	-	-	-	-	-	-	-	-
								3	-	18	-	15	20	-	-	-	-	-	-	-	-	-	-	-	-	-	-	-
								4	-	18	-	15	16	-	-	-	-	-	-	-	-	-	-	-	-	-	-	-
								5	-	16	-	15	33	-	-	-	-	-	-	-	-	-	-	-	-	-	-	-
								Rep D	64.3	17.2	-	73	95	1.30137	19.75	-	-	8.89	8.52	-	-				-		-	-
							Overall Mean (Calc)	-	81.725	17.7833	NR	-	-	1.60868	24.1875	NR	NR	8.5275	8.4975	-	-	N/A	N/A	N/A	N/A	N/A	N/A	N/A	See Negative		See Negative
							StDev (Calc)	-	15.0187	0.647216	-	-	-	0.45261	6.738	-	-	0.293981	0.136717	-	-	-	-	-	-	-	-	-
							CV (Calc)	-	18.3772	3.63945	-	-	-	28.1356	27.8574	-	-	3.44745	1.60891	-	-	-	-	-	-	-	-	-
6636	N/A	Negative	28	4	5	14	A	1	-	15	-	15	33	-	-	-	-	-	-	-	-	-	-	-	-	-	-	-
								2	-	16	-	15	42	-	-	-	-	-	-	-	-	-	-	-	-	-	-	-
								3	-	16	-	15	54	-	-	-	-	-	-	-	-	-	-	-	-	-	-	-
								4	-	16	-	15	44	-	-	-	-	-	-	-	-	-	-	-	-	-	-	-
								5	-	16	-	3	4	-	-	-	-	-	-	-	-	-	-	-	-	-	-	-
								Rep A	81.8	15.8	-	63	177	2.80952	43.25	1.27	1.59	8.38	8.34	-	-	4	-	-	-	100	-	-
							B	1	-	15	-	15	46	-	-	-	-	-	-	-	-	-	-	-	-	-	-	-
								2	-	17	-	15	24	-	-	-	-	-	-	-	-	-	-	-	-	-	-	-
								3	-	16	-	15	31	-	-	-	-	-	-	-	-	-	-	-	-	-	-	-
								4	-	16	-	15	30	-	-	-	-	-	-	-	-	-	-	-	-	-	-	-
								5	-	16	-	8	25	-	-	-	-	-	-	-	-	-	-	-	-	-	-	-
								Rep B	76.9	16	-	68	156	2.29412	32.75	1.26	1.89	8.52	8.87	-	-	4	-	-	-	70	-	-
							C	1	-	17	-	5	11	-	-	-	-	-	-	-	-	-	-	-	-	-	-	-
								2	-	23	-	15	12	-	-	-	-	-	-	-	-	-	-	-	-	-	-	-
								3	-	17	-	15	19	-	-	-	-	-	-	-	-	-	-	-	-	-	-	-
								4	-	17	-	15	16	-	-	-	-	-	-	-	-	-	-	-	-	-	-	-
								5	-	18	-	11	22	-	-	-	-	-	-	-	-	-	-	-	-	-	-	-
								Rep C	73.3	18.4	-	61	80	1.31148	15.6667	1.32	2.06	8.6	8.55	-	-	4	-	-	-	70	-	-
							D	1	-	17	-	15	20	-	-	-	-	-	-	-	-	-	-	-	-	-	-	-
								2	-	18	-	15	27	-	-	-	-	-	-	-	-	-	-	-	-	-	-	-
								3	-	17	-	4	10	-	-	-	-	-	-	-	-	-	-	-	-	-	-	-
								4	-	17	-	15	35	-	-	-	-	-	-	-	-	-	-	-	-	-	-	-
								5	-	17	-	15	28	-	-	-	-	-	-	-	-	-	-	-	-	-	-	-
								Rep D	72.7	17.2	-	64	120	1.875	27.5	1.31	2.07	8.83	8.74	-	-	4	-	-	-	100	-	-
							Overall Mean (Calc)	-	76.175	16.85	NR	-	-	2.07253	29.7917	1.29	1.9025	8.5825	8.625	-	-	4	NR	NR	NR	85	NR	NR	N/A	No observed effect at highest concentration tested	No
							StDev (Calc)	-	4.1836	1.20416	-	-	-	0.635212	11.4695	0.0294392	0.224109	0.188392	0.231012	-	-	-	-	-	-	17.3205	-	-
							CV (Calc)	-	5.49209	7.14635	-	-	-	30.6491	38.4989	2.28211	11.7797	2.19508	2.6784	-	-	-	-	-	-	20.3771	-	-
8498	Yes	Negative	32	4	5	16	A	1	-	17	-	17	13	-	-	-	-	-	-	-	-	-	-	-	-	-	-	-
								2	-	29	-	17	9	-	-	-	-	-	-	-	-	-	-	-	-	-	-	-
								3	-	20	-	17	12	-	-	-	-	-	-	-	-	-	-	-	-	-	-	-
								4	-	28	-	17	9	-	-	-	-	-	-	-	-	-	-	-	-	-	-	-
								5	-	25	-	17	3	-	-	-	-	-	-	-	-	-	-	-	-	-	-	-
								Rep A	90.9	23.8	-	85	46	0.541176	9.2	0.94	1.3	8.04	8.36	-	-	-	-	-	-	-	-	-
							B	1	-	18	-	17	7	-	-	-	-	-	-	-	-	-	-	-	-	-	-	-
								2	-	25	-	17	4	-	-	-	-	-	-	-	-	-	-	-	-	-	-	-
								3	-	18	-	17	6	-	-	-	-	-	-	-	-	-	-	-	-	-	-	-
								4	-	31	-	17	4	-	-	-	-	-	-	-	-	-	-	-	-	-	-	-
								5	-	22	-	17	9	-	-	-	-	-	-	-	-	-	-	-	-	-	-	-
								Rep B	85.7	22.8	-	85	30	0.352941	6	0.87	1.29	7.76	8.11	-	-	-	-	-	-	-	-	-
							C	1	-	20	-	17	28	-	-	-	-	-	-	-	-	-	-	-	-	-	-	-
								2	-	25	-	17	24	-	-	-	-	-	-	-	-	-	-	-	-	-	-	-
								3	-	17	-	17	19	-	-	-	-	-	-	-	-	-	-	-	-	-	-	-
								4	-	24	-	17	11	-	-	-	-	-	-	-	-	-	-	-	-	-	-	-
								5	-	-	-	-	-	-	-	-	-	-	-	-	-	-	-	-	-	-	-	-
								Rep C	100	21.5	-	68	82	1.20588	20.5	0.86	1.3	7.84	8.3	-	-	-	-	-	-	-	-	-
							D	1	-	19	-	17	19	-	-	-	-	-	-	-	-	-	-	-	-	-	-	-
								2	-	23	-	17	4	-	-	-	-	-	-	-	-	-	-	-	-	-	-	-
								3	-	-	-	2	0	-	-	-	-	-	-	-	-	-	-	-	-	-	-	-
								4	-	-	-	1	0	-	-	-	-	-	-	-	-	-	-	-	-	-	-	-
								5	-	18	-	17	19	-	-	-	-	-	-	-	-	-	-	-	-	-	-	-
								Rep D	50	20	-	54	42	0.777778	14	0.87	1.19	7.67	8.03	-	-	-	-	-	-	-	-	-
							Overall Mean (Calc)	-	81.65	22.025	NR	-	-	0.719444	12.425	0.885	1.27	7.8275	8.2	-	-	N/A	N/A	N/A	N/A	N/A	N/A	N/A	Reproduction	Reproduction, in the form of the mean number of young produced per female per day and mean number of young produced per surviving female, was the most sensitive end-point)	No
							StDev (Calc)	-	21.912	1.64595	-	-	-	0.367935	6.30787	0.0369685	0.0535413	0.157771	0.155563	-	-	-	-	-	-	-	-	-
							CV (Calc)	-	26.8365	7.47312	-	-	-	51.1416	50.7675	4.17723	4.21585	2.0156	1.89712	-	-	-	-	-	-	-	-	-
8498	Yes	Solvent	32	4	5	16	A	1	-	18	-	17	23	-	-	-	-	-	-	-	-	-	-	-	-	-	-	-
								2	-	19	-	17	6	-	-	-	-	-	-	-	-	-	-	-	-	-	-	-
								3	-	22	-	17	9	-	-	-	-	-	-	-	-	-	-	-	-	-	-	-
								4	-	25	-	17	3	-	-	-	-	-	-	-	-	-	-	-	-	-	-	-
								5	-	19	-	17	6	-	-	-	-	-	-	-	-	-	-	-	-	-	-	-
								Rep A	90	20.6	-	85	47	0.552941	9.4	0.79	1.13	7.37	8.03	-	-	-	-	-	-	-	-	-
							B	1	-	16	-	17	19	-	-	-	-	-	-	-	-	-	-	-	-	-	-	-
								2	-	28	-	17	4	-	-	-	-	-	-	-	-	-	-	-	-	-	-	-
								3	-	26	-	17	5	-	-	-	-	-	-	-	-	-	-	-	-	-	-	-
								4	-	28	-	17	1	-	-	-	-	-	-	-	-	-	-	-	-	-	-	-
								5	-	-	-	3	0	-	-	-	-	-	-	-	-	-	-	-	-	-	-	-
								Rep B	70	24.5	-	71	29	0.408451	7.25	0.78	1.15	7.36	7.83	-	-	-	-	-	-	-	-	-
							C	1	-	17	-	15	14	-	-	-	-	-	-	-	-	-	-	-	-	-	-	-
								2	-	25	-	17	28	-	-	-	-	-	-	-	-	-	-	-	-	-	-	-
								3	-	19	-	17	19	-	-	-	-	-	-	-	-	-	-	-	-	-	-	-
								4	-	19	-	17	11	-	-	-	-	-	-	-	-	-	-	-	-	-	-	-
								5	-	24	-	17	15	-	-	-	-	-	-	-	-	-	-	-	-	-	-	-
								Rep C	84.6	20.8	-	83	87	1.04819	18.25	0.86	1.18	7.77	8.41	-	-	-	-	-	-	-	-	-
							D	1	-	19	-	17	6	-	-	-	-	-	-	-	-	-	-	-	-	-	-	-
								2	-	29	-	17	21	-	-	-	-	-	-	-	-	-	-	-	-	-	-	-
								3	-	22	-	8	1	-	-	-	-	-	-	-	-	-	-	-	-	-	-	-
								4	-	28	-	17	3	-	-	-	-	-	-	-	-	-	-	-	-	-	-	-
								5	-	29	-	17	2	-	-	-	-	-	-	-	-	-	-	-	-	-	-	-
								Rep D	80	25.4	-	76	33	0.434211	8	0.88	1.21	7.59	7.86	-	-	-	-	-	-	-	-	-
							Overall Mean (Calc)	-	81.15	22.825	NR	-	-	0.610949	10.725	0.8275	1.1675	7.5225	8.0325	-	-	N/A	N/A	N/A	N/A	N/A	N/A	N/A	See Negative		See Negative
							StDev (Calc)	-	8.48273	2.48244	-	-	-	0.298211	5.09518	0.0499166	0.035	0.196193	0.26663	-	-	-	-	-	-	-	-	-
							CV (Calc)	-	10.4531	10.876	-	-	-	48.8111	47.5075	6.03222	2.99786	2.60808	3.31939	-	-	-	-	-	-	-	-	-
5165	Yes	Negative	28	4	5	15	A	1	-	17	-	14	15	-	-	-	-	-	-	-	-	-	-	-	-	-	-	-
								2	-	26	-	14	3	-	-	-	-	-	-	-	-	-	-	-	-	-	-	-
								3	-	15	-	14	4	-	-	-	-	-	-	-	-	-	-	-	-	-	-	-
								4	-	15	-	14	10	-	-	-	-	-	-	-	-	-	-	-	-	-	-	-
								5	-	26	-	14	11	-	-	-	-	-	-	-	-	-	-	-	-	-	-	-
								Rep A	85.7	19.8	-	70	43	0.614286	3.4	1.01	1.3	8.15	8.07	-	-	-	-	-	-	-	-	-
							B	1	-	16	-	12	17	-	-	-	-	-	-	-	-	-	-	-	-	-	-	-
								2	-	16	-	14	17	-	-	-	-	-	-	-	-	-	-	-	-	-	-	-
								3	-	16	-	12	16	-	-	-	-	-	-	-	-	-	-	-	-	-	-	-
								4	-	17	-	14	7	-	-	-	-	-	-	-	-	-	-	-	-	-	-	-
								5	-	18	-	14	10	-	-	-	-	-	-	-	-	-	-	-	-	-	-	-
								Rep B	75	16.6	-	66	67	1.01515	11.3333	0.89	1.34	7.55	8.25	-	-	-	-	-	-	-	-	-
							C	1	-	17	-	14	14	-	-	-	-	-	-	-	-	-	-	-	-	-	-	-
								2	-	17	-	14	15	-	-	-	-	-	-	-	-	-	-	-	-	-	-	-
								3	-	16	-	14	20	-	-	-	-	-	-	-	-	-	-	-	-	-	-	-
								4	-	17	-	14	22	-	-	-	-	-	-	-	-	-	-	-	-	-	-	-
								5	-	-	-	-	-	-	-	-	-	-	-	-	-	-	-	-	-	-	-	-
								Rep C	75	16.75	-	56	71	1.26786	17.75	0.91	1.17	7.61	8.03	-	-	-	-	-	-	-	-	-
							D	1	-	17	-	14	17	-	-	-	-	-	-	-	-	-	-	-	-	-	-	-
								2	-	15	-	11	11	-	-	-	-	-	-	-	-	-	-	-	-	-	-	-
								3	-	16	-	14	6	-	-	-	-	-	-	-	-	-	-	-	-	-	-	-
								4	-	24	-	14	7	-	-	-	-	-	-	-	-	-	-	-	-	-	-	-
								5	-	-	-	7	-	-	-	-	-	-	-	-	-	-	-	-	-	-	-	-
								Rep D	60	18	-	60	41	0.683333	10	0.98	1.28	7.81	8.08	-	-	-	-	-	-	-	-	-
							Overall Mean (Calc)	-	73.925	17.7875	NR	-	-	0.895157	10.6208	0.9475	1.2725	7.78	8.1075	-	-	N/A	N/A	N/A	N/A	N/A	N/A	N/A	Reproduction	Mean number of young produced per female and mean number of young produced per reproductive day	No
							StDev (Calc)	-	10.5652	1.4812	-	-	-	0.303898	5.88383	0.0567891	0.0727438	0.270555	0.0974252	-	-	-	-	-	-	-	-	-
							CV (Calc)	-	14.2917	8.32721	-	-	-	33.9491	55.399	5.99357	5.71661	3.47757	1.20167	-	-	-	-	-	-	-	-	-
5165	Yes	Solvent	28	4	5	15	A	1	-	19	-	14	15	-	-	-	-	-	-	-	-	-	-	-	-	-	-	-
								2	-	16	-	14	12	-	-	-	-	-	-	-	-	-	-	-	-	-	-	-
								3	-	15	-	14	15	-	-	-	-	-	-	-	-	-	-	-	-	-	-	-
								4	-	16	-	14	16	-	-	-	-	-	-	-	-	-	-	-	-	-	-	-
								5	-	16	-	14	8	-	-	-	-	-	-	-	-	-	-	-	-	-	-	-
								Rep A	92.3	16.4	-	70	66	0.942857	13.2	0.81	1.34	7.64	7.76	-	-	-	-	-	-	-	-	-
							B	1	-	17	-	2	7	-	-	-	-	-	-	-	-	-	-	-	-	-	-	-
								2	-	17	-	14	14	-	-	-	-	-	-	-	-	-	-	-	-	-	-	-
								3	-	16	-	14	12	-	-	-	-	-	-	-	-	-	-	-	-	-	-	-
								4	-	21	-	14	14	-	-	-	-	-	-	-	-	-	-	-	-	-	-	-
								5	-	17	-	14	4	-	-	-	-	-	-	-	-	-	-	-	-	-	-	-
								Rep B	80	17.6	-	58	51	0.87931	11	0.85	0.94	7.94	7.74	-	-	-	-	-	-	-	-	-
							C	1	-	15	-	14	14	-	-	-	-	-	-	-	-	-	-	-	-	-	-	-
								2	-	17	-	2	5	-	-	-	-	-	-	-	-	-	-	-	-	-	-	-
								3	-	15	-	14	11	-	-	-	-	-	-	-	-	-	-	-	-	-	-	-
								4	-	16	-	14	10	-	-	-	-	-	-	-	-	-	-	-	-	-	-	-
								5	-	-	-	-	-	-	-	-	-	-	-	-	-	-	-	-	-	-	-	-
								Rep C	75	15.75	-	44	40	0.909091	11.6667	0.86	1.27	7.97	8.25	-	-	-	-	-	-	-	-	-
							D	1	-	16	-	14	1	-	-	-	-	-	-	-	-	-	-	-	-	-	-	-
								2	-	16	-	14	3	-	-	-	-	-	-	-	-	-	-	-	-	-	-	-
								3	-	17	-	14	20	-	-	-	-	-	-	-	-	-	-	-	-	-	-	-
								4	-	15	-	10	6	-	-	-	-	-	-	-	-	-	-	-	-	-	-	-
								5	-	16	-	1	6	-	-	-	-	-	-	-	-	-	-	-	-	-	-	-
								Rep D	54.5	16	-	53	36	0.679245	8	0.87	1.18	8.04	8.14	-	-	-	-	-	-	-	-	-
							Overall Mean (Calc)	-	75.45	16.4375	NR	-	-	0.852626	10.9667	0.8475	1.1825	7.8975	7.9725	-	-	N/A	N/A	N/A	N/A	N/A	N/A	N/A	See Negative		See Negative
							StDev (Calc)	-	15.7452	0.819934	-	-	-	0.118466	2.18174	0.0262996	0.174428	0.176706	0.260944	-	-	-	-	-	-	-	-	-
							CV (Calc)	-	20.8683	4.98819	-	-	-	13.8943	19.8943	3.10319	14.7508	2.23749	3.27305	-	-	-	-	-	-	-	-	-
8956	Yes	Negative	28	4	5	15	A	1	-	22	-	14	15	-	-	-	-	-	-	-	-	-	-	-	-	-	-	-
								2	-	17	-	14	22	-	-	-	-	-	-	-	-	-	-	-	-	-	-	-
								3	-	15	-	14	12	-	-	-	-	-	-	-	-	-	-	-	-	-	-	-
								4	-	16	-	14	6	-	-	-	-	-	-	-	-	-	-	-	-	-	-	-
								5	-	19	-	14	11	-	-	-	-	-	-	-	-	-	-	-	-	-	-	-
								Rep A	90	17.8	-	70	66	0.942857	13.2	0.95	1.28	8.55	8.72	-	-	4	-	-	-	85.7143	-	-
							B	1	-	16	-	14	19	-	-	-	-	-	-	-	-	-	-	-	-	-	-	-
								2	-	16	-	14	20	-	-	-	-	-	-	-	-	-	-	-	-	-	-	-
								3	-	16	-	14	25	-	-	-	-	-	-	-	-	-	-	-	-	-	-	-
								4	-	22	-	14	19	-	-	-	-	-	-	-	-	-	-	-	-	-	-	-
								5	-	18	-	14	6	-	-	-	-	-	-	-	-	-	-	-	-	-	-	-
								Rep B	100	17.6	-	70	89	1.27143	17.8	0.93	1.29	8.38	8.44	-	-	4	-	-	-	78.5714	-	-
							C	1	-	15	-	14	7	-	-	-	-	-	-	-	-	-	-	-	-	-	-	-
								2	-	16	-	14	15	-	-	-	-	-	-	-	-	-	-	-	-	-	-	-
								3	-	15	-	14	13	-	-	-	-	-	-	-	-	-	-	-	-	-	-	-
								4	-	17	-	14	21	-	-	-	-	-	-	-	-	-	-	-	-	-	-	-
								5	-	-	-	-	-	-	-	-	-	-	-	-	-	-	-	-	-	-	-	-
								Rep C	85.7	15.75	-	56	56	1	14	1.06	1.21	8.63	8.01	-	-	4	-	-	-	60	-	-
							D	1	-	21	-	14	3	-	-	-	-	-	-	-	-	-	-	-	-	-	-	-
								2	-	20	-	14	17	-	-	-	-	-	-	-	-	-	-	-	-	-	-	-
								3	-	17	-	14	7	-	-	-	-	-	-	-	-	-	-	-	-	-	-	-
								4	-	16	-	14	2	-	-	-	-	-	-	-	-	-	-	-	-	-	-	-
								5	-	21	-	14	14	-	-	-	-	-	-	-	-	-	-	-	-	-	-	-
								Rep D	61.5	19	-	70	43	0.614286	8.6	1.01	1.05	8.15	8.16	-	-	4	-	-	-	100	-	-
							Overall Mean (Calc)	-	84.3	17.5375	NR	-	-	0.957143	13.4	0.9875	1.2075	8.4275	8.3325	-	-	4	NR	NR	NR	81.0714	NR	NR	Juvenile survival and adult reproduction	G2 survival and G1 reproduction. Mean number of young produced per reproductive day and mean number of young produced per surviving female	No
							StDev (Calc)	-	16.3379	1.34249	-	-	-	0.269795	3.77712	0.0590903	0.110868	0.212348	0.313834	-	-	-	-	-	-	16.6343	-	-
							CV (Calc)	-	19.3807	7.65499	-	-	-	28.1875	28.1875	5.98383	9.1816	2.5197	3.76638	-	-	-	-	-	-	20.5181	-	-
8956	Yes	Solvent	28	4	5	15	A	1	-	-	-	2	0	-	-	-	-	-	-	-	-	-	-	-	-	-	-	-
								2	-	20	-	14	13	-	-	-	-	-	-	-	-	-	-	-	-	-	-	-
								3	-	17	-	2	4	-	-	-	-	-	-	-	-	-	-	-	-	-	-	-
								4	-	16	-	2	4	-	-	-	-	-	-	-	-	-	-	-	-	-	-	-
								5	-	15	-	14	11	-	-	-	-	-	-	-	-	-	-	-	-	-	-	-
								Rep A	58.3	17	-	34	32	0.941176	12	0.94	1.3	8.43	8.42	-	-	4	-	-	-	100	-	-
							B	1	-	18	-	14	15	-	-	-	-	-	-	-	-	-	-	-	-	-	-	-
								2	-	15	-	6	14	-	-	-	-	-	-	-	-	-	-	-	-	-	-	-
								3	-	24	-	14	2	-	-	-	-	-	-	-	-	-	-	-	-	-	-	-
								4	-	16	-	1	1	-	-	-	-	-	-	-	-	-	-	-	-	-	-	-
								5	-	-	-	-	-	-	-	-	-	-	-	-	-	-	-	-	-	-	-	-
								Rep B	71.4	18.25	-	35	32	0.914286	8.5	0.95	1.1	8.09	8.2	-	-	4	-	-	-	93.75	-	-
							C	1	-	15	-	14	11	-	-	-	-	-	-	-	-	-	-	-	-	-	-	-
								2	-	16	-	14	17	-	-	-	-	-	-	-	-	-	-	-	-	-	-	-
								3	-	15	-	14	6	-	-	-	-	-	-	-	-	-	-	-	-	-	-	-
								4	-	15	-	14	9	-	-	-	-	-	-	-	-	-	-	-	-	-	-	-
								5	-	-	-	0	0	-	-	-	-	-	-	-	-	-	-	-	-	-	-	-
								Rep C	81.8	15.25	-	56	43	0.767857	10.75	0.93	1.17	8.19	8.68	-	-	4	-	-	-	75	-	-
							D	1	-	15	-	14	19	-	-	-	-	-	-	-	-	-	-	-	-	-	-	-
								2	-	22	-	14	9	-	-	-	-	-	-	-	-	-	-	-	-	-	-	-
								3	-	-	-	0	0	-	-	-	-	-	-	-	-	-	-	-	-	-	-	-
								4	-	16	-	6	10	-	-	-	-	-	-	-	-	-	-	-	-	-	-	-
								5	-	19	-	14	10	-	-	-	-	-	-	-	-	-	-	-	-	-	-	-
								Rep D	75	18	-	48	48	1	12.6667	0.88	1.2	8.3	8.64	-	-	4	-	-	-	0	-	-
							Overall Mean (Calc)	-	71.625	17.125	NR	-	-	0.90583	10.9792	0.925	1.1925	8.2525	8.485	-	-	4	NR	NR	NR	67.1875	NR	NR	See Negative		See Negative
							StDev (Calc)	-	9.87467	1.36168	-	-	-	0.0987005	1.83381	0.0310913	0.0830161	0.146145	0.221736	-	-	-	-	-	-	46.0341	-	-
							CV (Calc)	-	13.7866	7.9514	-	-	-	10.8961	16.7026	3.36122	6.96151	1.77092	2.61327	-	-	-	-	-	-	68.5159	-	-
9362	Yes	Negative	30	4	5	17	A	1	-	20	-	14	2	-	-	-	-	-	-	-	-	-	-	-	-	-	-	-
								2	-	-	-	14	0	-	-	-	-	-	-	-	-	-	-	-	-	-	-	-
								3	-	24	-	14	7	-	-	-	-	-	-	-	-	-	-	-	-	-	-	-
								4	-	25	-	14	9	-	-	-	-	-	-	-	-	-	-	-	-	-	-	-
								5	-	23	-	14	9	-	-	-	-	-	-	-	-	-	-	-	-	-	-	-
								Rep A	90.9	23	-	70	27	0.385714	5.4	1.04	1.33	7.83	8.07	-	-	4	-	-	-	76.9231	-	-
							B	1	-	23	-	14	4	-	-	-	-	-	-	-	-	-	-	-	-	-	-	-
								2	-	24	-	14	17	-	-	-	-	-	-	-	-	-	-	-	-	-	-	-
								3	-	-	-	14	0	-	-	-	-	-	-	-	-	-	-	-	-	-	-	-
								4	-	20	-	14	8	-	-	-	-	-	-	-	-	-	-	-	-	-	-	-
								5	-	21	-	14	2	-	-	-	-	-	-	-	-	-	-	-	-	-	-	-
								Rep B	90	22	-	70	31	0.442857	6.2	1.03	1.32	7.95	7.92	-	-	4	-	-	-	88.8889	-	-
							C	1	-	-	-	14	0	-	-	-	-	-	-	-	-	-	-	-	-	-	-	-
								2	-	20	-	14	3	-	-	-	-	-	-	-	-	-	-	-	-	-	-	-
								3	-	22	-	14	18	-	-	-	-	-	-	-	-	-	-	-	-	-	-	-
								4	-	25	-	14	6	-	-	-	-	-	-	-	-	-	-	-	-	-	-	-
								5	-	-	-	-	-	-	-	-	-	-	-	-	-	-	-	-	-	-	-	-
								Rep C	84.6	22.3333	-	56	27	0.482143	6.75	0.96	1.37	7.58	7.75	-	-	4	-	-	-	100	-	-
							D	1	-	24	-	14	1	-	-	-	-	-	-	-	-	-	-	-	-	-	-	-
								2	-	-	-	4	0	-	-	-	-	-	-	-	-	-	-	-	-	-	-	-
								3	-	24	-	14	8	-	-	-	-	-	-	-	-	-	-	-	-	-	-	-
								4	-	23	-	14	7	-	-	-	-	-	-	-	-	-	-	-	-	-	-	-
								5	-	28	-	14	2	-	-	-	-	-	-	-	-	-	-	-	-	-	-	-
								Rep D	85.7	24.75	-	60	18	0.3	4.5	1.07	1.41	7.71	7.89	-	-	4	-	-	-	100	-	-
							Overall Mean (Calc)	-	87.8	23.0208	NR	-	-	0.402679	5.7125	1.025	1.3575	7.7675	7.9075	-	-	4	NR	NR	NR	91.453	NR	NR	Reproduction	Mean number of young produced per reproductive day, mean number of young produced per surviving female, and mean percent of females reproducing young	No
							StDev (Calc)	-	3.11448	1.22545	-	-	-	0.0790771	0.980115	0.0465475	0.0411299	0.158824	0.131244	-	-	-	-	-	-	11.0121	-	-
							CV (Calc)	-	3.54725	5.32324	-	-	-	19.6378	17.1574	4.54122	3.02983	2.04472	1.65974	-	-	-	-	-	-	12.0412	-	-
9362	Yes	Solvent	30	4	5	17	A	1	-	-	-	14	0	-	-	-	-	-	-	-	-	-	-	-	-	-	-	-
								2	-	22	-	14	2	-	-	-	-	-	-	-	-	-	-	-	-	-	-	-
								3	-	-	-	3	0	-	-	-	-	-	-	-	-	-	-	-	-	-	-	-
								4	-	22	-	14	3	-	-	-	-	-	-	-	-	-	-	-	-	-	-	-
								5	-	29	-	14	2	-	-	-	-	-	-	-	-	-	-	-	-	-	-	-
								Rep A	61.5	24.3333	-	59	7	0.118644	1.75	1.1	1.24	7.53	7.56	-	-	4	-	-	-	100	-	-
							B	1	-	28	-	14	1	-	-	-	-	-	-	-	-	-	-	-	-	-	-	-
								2	-	-	-	14	0	-	-	-	-	-	-	-	-	-	-	-	-	-	-	-
								3	-	19	-	2	1	-	-	-	-	-	-	-	-	-	-	-	-	-	-	-
								4	-	19	-	2	2	-	-	-	-	-	-	-	-	-	-	-	-	-	-	-
								5	-	19	-	2	3	-	-	-	-	-	-	-	-	-	-	-	-	-	-	-
								Rep B	60	21.25	-	34	7	0.205882	0.5	1.04	1.33	7.72	7.69	-	-	4	-	-	-	100	-	-
							C	1	-	22	-	14	9	-	-	-	-	-	-	-	-	-	-	-	-	-	-	-
								2	-	23	-	14	15	-	-	-	-	-	-	-	-	-	-	-	-	-	-	-
								3	-	27	-	14	3	-	-	-	-	-	-	-	-	-	-	-	-	-	-	-
								4	-	23	-	14	5	-	-	-	-	-	-	-	-	-	-	-	-	-	-	-
								5	-	27	-	14	2	-	-	-	-	-	-	-	-	-	-	-	-	-	-	-
								Rep C	75	24.4	-	70	34	0.485714	6.8	0.82	1.27	7.19	7.57	-	-	4	-	-	-	75	-	-
							D	1	-	-	-	14	0	-	-	-	-	-	-	-	-	-	-	-	-	-	-	-
								2	-	20	-	14	5	-	-	-	-	-	-	-	-	-	-	-	-	-	-	-
								3	-	19	-	14	5	-	-	-	-	-	-	-	-	-	-	-	-	-	-	-
								4	-	18	-	14	7	-	-	-	-	-	-	-	-	-	-	-	-	-	-	-
								5	-	23	-	14	3	-	-	-	-	-	-	-	-	-	-	-	-	-	-	-
								Rep D	83.3	20	-	70	20	0.285714	4	1.07	1.35	7.76	7.73	-	-	4	-	-	-	-	-	-
							Overall Mean (Calc)	-	69.95	22.4958	NR	-	-	0.273989	3.2625	1.0075	1.2975	7.55	7.6375	-	-	4	NR	NR	NR	91.6667	NR	NR	See Negative		See Negative
							StDev (Calc)	-	11.1674	2.21988	-	-	-	0.156775	2.76748	0.127377	0.0512348	0.260128	0.0853913	-	-	-	-	-	-	14.4338	-	-
							CV (Calc)	-	15.9648	9.86794	-	-	-	57.2197	84.827	12.6429	3.94873	3.44541	1.11805	-	-	-	-	-	-	15.7459	-	-
6655	N/A	Negative	28	4	5	15	A	1	-	24	-	10	4	-	-	-	-	-	-	-	-	-	-	-	-	-	-	-
								2	-	20	-	14	17	-	-	-	-	-	-	-	-	-	-	-	-	-	-	-
								3	-	19	-	14	22	-	-	-	-	-	-	-	-	-	-	-	-	-	-	-
								4	-	26	-	14	11	-	-	-	-	-	-	-	-	-	-	-	-	-	-	-
								5	-	17	-	2	10	-	-	-	-	-	-	-	-	-	-	-	-	-	-	-
								Rep A	54.5	21.2	-	54	64	1.18519	16.6667	1.1067	1.37	7.4533	7.3867	-	-	4	-	-	-	90	-	-
							B	1	-	27	-	14	8	-	-	-	-	-	-	-	-	-	-	-	-	-	-	-
								2	-	17	-	2	5	-	-	-	-	-	-	-	-	-	-	-	-	-	-	-
								3	-	-	-	14	0	-	-	-	-	-	-	-	-	-	-	-	-	-	-	-
								4	-	27	-	14	8	-	-	-	-	-	-	-	-	-	-	-	-	-	-	-
								5	-	19	-	14	15	-	-	-	-	-	-	-	-	-	-	-	-	-	-	-
								Rep B	66.7	22.5	-	58	36	0.62069	7.75	1.065	1.4525	7.7567	7.84	-	-	4	-	-	-	-	-	-
							C	1	-	23	-	14	15	-	-	-	-	-	-	-	-	-	-	-	-	-	-	-
								2	-	22	-	14	10	-	-	-	-	-	-	-	-	-	-	-	-	-	-	-
								3	-	24	-	14	6	-	-	-	-	-	-	-	-	-	-	-	-	-	-	-
								4	-	26	-	14	2	-	-	-	-	-	-	-	-	-	-	-	-	-	-	-
								5	-	18	-	8	13	-	-	-	-	-	-	-	-	-	-	-	-	-	-	-
								Rep C	72.7	22.6	-	64	46	0.71875	8.25	1.0275	1.3025	7.8925	7.8475	-	-	4	-	-	-	28.5714	-	-
							D	1	-	20	-	14	15	-	-	-	-	-	-	-	-	-	-	-	-	-	-	-
								2	-	19	-	14	12	-	-	-	-	-	-	-	-	-	-	-	-	-	-	-
								3	-	-	-	14	0	-	-	-	-	-	-	-	-	-	-	-	-	-	-	-
								4	-	19	-	14	17	-	-	-	-	-	-	-	-	-	-	-	-	-	-	-
								5	-	19	-	14	3	-	-	-	-	-	-	-	-	-	-	-	-	-	-	-
								Rep D	80	19.25	-	70	47	0.671429	9.4	1.03	1.4	7.67	7.946	-	-	4	-	-	-	100	-	-
							Overall Mean (Calc)	-	68.475	21.3875	NR	-	-	0.799013	10.5167	1.0573	1.38125	7.69313	7.75505	-	-	4	NR	NR	NR	72.8571	NR	NR	Reproduction	Mean number of young produced per reproductive day	Yes	13-d body length
							StDev (Calc)	-	10.7878	1.56118	-	-	-	0.260543	4.15779	0.0371168	0.0625999	0.184249	0.250271	-	-	-	-	-	-	38.6771	-	-
							CV (Calc)	-	15.7543	7.29951	-	-	-	32.6081	39.5353	3.51053	4.53212	2.39498	3.2272	-	-	-	-	-	-	53.0862	-	-
4261	Yes	Negative	28	4	5	14	A	1	-	17	-	15	16	-	-	-	-	-	-	-	-	-	-	-	-	-	-	-
								2	-	25	-	14	1	-	-	-	-	-	-	-	-	-	-	-	-	-	-	-
								3	-	16	-	15	8	-	-	-	-	-	-	-	-	-	-	-	-	-	-	-
								4	-	18	-	15	4	-	-	-	-	-	-	-	-	-	-	-	-	-	-	-
								5	-	16	-	15	13	-	-	-	-	-	-	-	-	-	-	-	-	-	-	-
								Rep A	80	18.4	-	74	42	0.567568	10.25	0.8925	1.4175	7.6075	7.9475	-	-	4	-	-	-	100	-	-
							B	1	-	23	-	15	11	-	-	-	-	-	-	-	-	-	-	-	-	-	-	-
								2	-	28	-	15	5	-	-	-	-	-	-	-	-	-	-	-	-	-	-	-
								3	-	23	-	15	10	-	-	-	-	-	-	-	-	-	-	-	-	-	-	-
								4	-	19	-	15	4	-	-	-	-	-	-	-	-	-	-	-	-	-	-	-
								5	-	28	-	15	6	-	-	-	-	-	-	-	-	-	-	-	-	-	-	-
								Rep B	72.7	24.2	-	75	36	0.48	7.2	1.0933	1.252	7.8667	7.842	-	-	4	-	-	-	85.7143	-	-
							C	1	-	16	-	15	19	-	-	-	-	-	-	-	-	-	-	-	-	-	-	-
								2	-	16	-	15	4	-	-	-	-	-	-	-	-	-	-	-	-	-	-	-
								3	-	14	-	9	6	-	-	-	-	-	-	-	-	-	-	-	-	-	-	-
								4	-	15	-	15	3	-	-	-	-	-	-	-	-	-	-	-	-	-	-	-
								5	-	14	-	15	23	-	-	-	-	-	-	-	-	-	-	-	-	-	-	-
								Rep C	70	15	-	69	55	0.797101	12.25	1.1033	1.3875	7.7233	8.0725	-	-	4	-	-	-	90.9091	-	-
							D	1	-	-	-	15	0	-	-	-	-	-	-	-	-	-	-	-	-	-	-	-
								2	-	17	-	15	19	-	-	-	-	-	-	-	-	-	-	-	-	-	-	-
								3	-	18	-	15	2	-	-	-	-	-	-	-	-	-	-	-	-	-	-	-
								4	-	19	-	15	9	-	-	-	-	-	-	-	-	-	-	-	-	-	-	-
								5	-	17	-	15	9	-	-	-	-	-	-	-	-	-	-	-	-	-	-	-
								Rep D	90	17.75	-	75	39	0.52	7.8	1.12	1.388	7.69	7.78	-	-	4	-	-	-	75	-	-
							Overall Mean (Calc)	-	78.175	18.8375	NR	-	-	0.591167	9.375	1.05227	1.36125	7.72187	7.9105	-	-	4	NR	NR	NR	87.9058	NR	NR	Reproduction and growth	The most sensitive endpoints were G1 mysid reproduction and growth. The mean number of young produced per reproductive day, the mean number of young produced per surviving female, the percent of females producing young, total length and dry weight	No
							StDev (Calc)	-	8.94367	3.86682	-	-	-	0.141879	2.32684	0.107085	0.0741715	0.108126	0.128239	-	-	-	-	-	-	10.4347	-	-
							CV (Calc)	-	11.4406	20.5272	-	-	-	23.9998	24.8196	10.1765	5.44878	1.40026	1.62112	-	-	-	-	-	-	11.8704	-	-
4261	Yes	Solvent	28	4	5	14	A	1	-	18	-	15	12	-	-	-	-	-	-	-	-	-	-	-	-	-	-	-
								2	-	18	-	15	12	-	-	-	-	-	-	-	-	-	-	-	-	-	-	-
								3	-	22	-	15	24	-	-	-	-	-	-	-	-	-	-	-	-	-	-	-
								4	-	20	-	15	8	-	-	-	-	-	-	-	-	-	-	-	-	-	-	-
								5	-	-	-	-	-	-	-	-	-	-	-	-	-	-	-	-	-	-	-	-
								Rep A	100	19.5	-	60	56	0.933333	14	1.0711	1.43	7.6689	7.815	-	-	4	-	-	-	100	-	-
							B	1	-	27	-	15	5	-	-	-	-	-	-	-	-	-	-	-	-	-	-	-
								2	-	18	-	15	28	-	-	-	-	-	-	-	-	-	-	-	-	-	-	-
								3	-	18	-	15	3	-	-	-	-	-	-	-	-	-	-	-	-	-	-	-
								4	-	-	-	-	-	-	-	-	-	-	-	-	-	-	-	-	-	-	-	-
								5	-	-	-	-	-	-	-	-	-	-	-	-	-	-	-	-	-	-	-	-
								Rep B	100	21	-	45	36	0.8	12	1.13	1.37	7.5633	7.98	-	-	4	-	-	-	71.4286	-	-
							C	1	-	21	-	15	7	-	-	-	-	-	-	-	-	-	-	-	-	-	-	-
								2	-	-	-	15	0	-	-	-	-	-	-	-	-	-	-	-	-	-	-	-
								3	-	27	-	15	4	-	-	-	-	-	-	-	-	-	-	-	-	-	-	-
								4	-	24	-	15	3	-	-	-	-	-	-	-	-	-	-	-	-	-	-	-
								5	-	19	-	15	6	-	-	-	-	-	-	-	-	-	-	-	-	-	-	-
								Rep C	84.6	22.75	-	75	20	0.266667	4	1.1217	1.474	7.7667	7.936	-	-	4	-	-	-	100	-	-
							D	1	-	-	-	15	0	-	-	-	-	-	-	-	-	-	-	-	-	-	-	-
								2	-	14	-	15	8	-	-	-	-	-	-	-	-	-	-	-	-	-	-	-
								3	-	22	-	15	11	-	-	-	-	-	-	-	-	-	-	-	-	-	-	-
								4	-	19	-	15	7	-	-	-	-	-	-	-	-	-	-	-	-	-	-	-
								5	-	19	-	10	11	-	-	-	-	-	-	-	-	-	-	-	-	-	-	-
								Rep D	91.7	18.5	-	70	37	0.528571	6.5	1.0571	1.5525	7.5429	8.0825	-	-	4	-	-	-	75	-	-
							Overall Mean (Calc)	-	94.075	20.4375	NR	-	-	0.632143	9.125	1.09498	1.45663	7.63545	7.95338	-	-	4	NR	NR	NR	86.6071	NR	NR	See Negative		See Negative
							StDev (Calc)	-	7.43029	1.85264	-	-	-	0.296193	4.66146	0.0362653	0.076826	0.103468	0.110803	-	-	-	-	-	-	15.5333	-	-
							CV (Calc)	-	7.89826	9.06493	-	-	-	46.8555	51.0844	3.31197	5.27424	1.35509	1.39315	-	-	-	-	-	-	17.9354	-	-
8174	N/A	Negative	28	4	5	16	A	1	-	26	-	13	9	-	-	-	-	-	-	-	-	-	-	-	-	-	-	-
								2	-	19	-	13	8	-	-	-	-	-	-	-	-	-	-	-	-	-	-	-
								3	-	19	-	13	3	-	-	-	-	-	-	-	-	-	-	-	-	-	-	-
								4	-	18	-	6	1	-	-	-	-	-	-	-	-	-	-	-	-	-	-	-
								5	-	22	-	13	2	-	-	-	-	-	-	-	-	-	-	-	-	-	-	-
								Rep A	69.2	20.8	-	58	23	0.396552	5.5	1.08	1.47	7.66	7.75	-	-	4	-	-	-	60	-	-
							B	1	-	27	-	13	3	-	-	-	-	-	-	-	-	-	-	-	-	-	-	-
								2	-	23	-	13	13	-	-	-	-	-	-	-	-	-	-	-	-	-	-	-
								3	-	27	-	13	3	-	-	-	-	-	-	-	-	-	-	-	-	-	-	-
								4	-	19	-	13	7	-	-	-	-	-	-	-	-	-	-	-	-	-	-	-
								5	-	17	-	13	18	-	-	-	-	-	-	-	-	-	-	-	-	-	-	-
								Rep B	91.7	22.6	-	65	44	0.676923	8.8	1.08	1.33	7.78	7.79	-	-	4	-	-	-	87.5	-	-
							C	1	-	-	-	9	0	-	-	-	-	-	-	-	-	-	-	-	-	-	-	-
								2	-	-	-	13	0	-	-	-	-	-	-	-	-	-	-	-	-	-	-	-
								3	-	-	-	8	0	-	-	-	-	-	-	-	-	-	-	-	-	-	-	-
								4	-	18	-	13	9	-	-	-	-	-	-	-	-	-	-	-	-	-	-	-
								5	-	-	-	-	-	-	-	-	-	-	-	-	-	-	-	-	-	-	-	-
								Rep C	37.5	18	-	43	9	0.209302	4.5	1.29	1.24	7.63	7.82	-	-	4	-	-	-	-	-	-
							D	1	-	19	-	13	8	-	-	-	-	-	-	-	-	-	-	-	-	-	-	-
								2	-	24	-	13	3	-	-	-	-	-	-	-	-	-	-	-	-	-	-	-
								3	-	-	-	13	0	-	-	-	-	-	-	-	-	-	-	-	-	-	-	-
								4	-	20	-	13	8	-	-	-	-	-	-	-	-	-	-	-	-	-	-	-
								5	-	23	-	13	2	-	-	-	-	-	-	-	-	-	-	-	-	-	-	-
								Rep D	84.6	21.5	-	65	21	0.323077	4.2	1.17	1.33	7.57	7.51	-	-	4	-	-	-	-	-	-
							Overall Mean (Calc)	-	70.75	20.725	NR	-	-	0.401464	5.75	1.155	1.3425	7.66	7.7175	-	-	4	NR	NR	NR	73.75	NR	NR	Growth	There was a statistically significant decrease in G1 mysid male and female lengths and dry weights	No
							StDev (Calc)	-	24.0741	1.96193	-	-	-	0.199142	2.10792	0.0994987	0.095	0.0883176	0.141274	-	-	-	-	-	-	19.4454	-	-
							CV (Calc)	-	34.027	9.46649	-	-	-	49.604	36.6595	8.61461	7.07635	1.15297	1.83057	-	-	-	-	-	-	26.3667	-	-
8168	N/A	Negative	28	4	5	15	A	1	-	24	-	14	14	-	-	-	-	-	-	-	-	-	-	-	-	-	-	-
								2	-	21	-	14	4	-	-	-	-	-	-	-	-	-	-	-	-	-	-	-
								3	-	17	-	14	13	-	-	-	-	-	-	-	-	-	-	-	-	-	-	-
								4	-	-	-	-	-	-	-	-	-	-	-	-	-	-	-	-	-	-	-	-
								5	-	-	-	-	-	-	-	-	-	-	-	-	-	-	-	-	-	-	-	-
								Rep A	93.3	20.6667	-	42	31	0.738095	10.3333	1.01	1.26	8.34	8.34	-	-	4	-	-	72.2222	-	-	-
							B	1	-	21	-	14	19	-	-	-	-	-	-	-	-	-	-	-	-	-	-	-
								2	-	21	-	14	14	-	-	-	-	-	-	-	-	-	-	-	-	-	-	-
								3	-	23	-	14	8	-	-	-	-	-	-	-	-	-	-	-	-	-	-	-
								4	-	17	-	14	25	-	-	-	-	-	-	-	-	-	-	-	-	-	-	-
								5	-	19	-	14	10	-	-	-	-	-	-	-	-	-	-	-	-	-	-	-
								Rep B	71.4	20.2	-	70	76	1.08571	15.2	0.97	1.43	8.32	8.51	-	-	4	-	-	100	-	-	-
							C	1	-	17	-	14	20	-	-	-	-	-	-	-	-	-	-	-	-	-	-	-
								2	-	22	-	14	17	-	-	-	-	-	-	-	-	-	-	-	-	-	-	-
								3	-	26	-	14	10	-	-	-	-	-	-	-	-	-	-	-	-	-	-	-
								4	-	17	-	14	22	-	-	-	-	-	-	-	-	-	-	-	-	-	-	-
								5	-	19	-	14	11	-	-	-	-	-	-	-	-	-	-	-	-	-	-	-
								Rep C	72.7	20.2	-	70	80	1.14286	16	1.06	1.34	8.42	8.45	-	-	4	-	-	-	-	-	-
							D	1	-	22	-	14	6	-	-	-	-	-	-	-	-	-	-	-	-	-	-	-
								2	-	21	-	14	8	-	-	-	-	-	-	-	-	-	-	-	-	-	-	-
								3	-	-	-	-	-	-	-	-	-	-	-	-	-	-	-	-	-	-	-	-
								4	-	-	-	-	-	-	-	-	-	-	-	-	-	-	-	-	-	-	-	-
								5	-	-	-	-	-	-	-	-	-	-	-	-	-	-	-	-	-	-	-	-
								Rep D	84.6	21.5	-	28	14	0.5	7	1.1	1.41	8.49	8.42	-	-	4	-	-	80	-	-	-
							Overall Mean (Calc)	-	80.5	20.6417	NR	-	-	0.866667	12.1333	1.035	1.36	8.3925	8.43	-	-	4	NR	NR	84.0741	80	NR	NR	N/A	No observed effect at highest concentration tested	No
							StDev (Calc)	-	10.3971	0.613052	-	-	-	0.302896	4.24055	0.0568624	0.0770281	0.0780491	0.0707107	-	-	-	-	-	14.33	-	-	-
							CV (Calc)	-	12.9157	2.96998	-	-	-	34.9495	34.9495	5.49395	5.66383	0.929987	0.838798	-	-	-	-	-	17.0445	-	-	-
6017	N/A	Negative	31	4	5	16	A	1	-	24	-	16	14	-	-	-	-	-	-	-	-	-	-	-	-	-	-	-
								2	-	24	-	16	14	-	-	-	-	-	-	-	-	-	-	-	-	-	-	-
								3	-	22	-	16	21	-	-	-	-	-	-	-	-	-	-	-	-	-	-	-
								4	-	26	-	16	6	-	-	-	-	-	-	-	-	-	-	-	-	-	-	-
								5	-	23	-	16	13	-	-	-	-	-	-	-	-	-	-	-	-	-	-	-
								Rep A	100	23.8	-	80	68	0.85	13.6	1.11	1.42	8.29	8.66	-	-	-	-	-	-	-	-	-
							B	1	-	19	-	16	20	-	-	-	-	-	-	-	-	-	-	-	-	-	-	-
								2	-	23	-	16	8	-	-	-	-	-	-	-	-	-	-	-	-	-	-	-
								3	-	25	-	16	19	-	-	-	-	-	-	-	-	-	-	-	-	-	-	-
								4	-	19	-	16	15	-	-	-	-	-	-	-	-	-	-	-	-	-	-	-
								5	-	26	-	16	9	-	-	-	-	-	-	-	-	-	-	-	-	-	-	-
								Rep B	84.6	22.4	-	80	71	0.8875	14.2	1.07	1.39	8.16	8.57	-	-	-	-	-	-	-	-	-
							C	1	-	20	-	16	9	-	-	-	-	-	-	-	-	-	-	-	-	-	-	-
								2	-	22	-	16	17	-	-	-	-	-	-	-	-	-	-	-	-	-	-	-
								3	-	22	-	16	5	-	-	-	-	-	-	-	-	-	-	-	-	-	-	-
								4	-	19	-	16	10	-	-	-	-	-	-	-	-	-	-	-	-	-	-	-
								5	-	-	-	-	-	-	-	-	-	-	-	-	-	-	-	-	-	-	-	-
								Rep C	86.7	20.75	-	64	41	0.640625	10.25	1.1	1.4	8.23	8.5	-	-	-	-	-	-	-	-	-
							D	1	-	19	-	16	18	-	-	-	-	-	-	-	-	-	-	-	-	-	-	-
								2	-	24	-	16	12	-	-	-	-	-	-	-	-	-	-	-	-	-	-	-
								3	-	25	-	16	11	-	-	-	-	-	-	-	-	-	-	-	-	-	-	-
								4	-	26	-	16	14	-	-	-	-	-	-	-	-	-	-	-	-	-	-	-
								5	-	24	-	16	19	-	-	-	-	-	-	-	-	-	-	-	-	-	-	-
								Rep D	85.7	23.6	-	80	74	0.925	14.8	1.1	1.42	8.41	8.37	-	-	-	-	-	-	-	-	-
							Overall Mean (Calc)	-	89.25	22.6375	NR	-	-	0.825781	13.2125	1.095	1.4075	8.2725	8.525	-	-	N/A	N/A	N/A	N/A	N/A	N/A	N/A	Growth	Growth in females, measured as dry weight, was the most sensitive biological endpoint measured	No
							StDev (Calc)	-	7.2178	1.40201	-	-	-	0.127178	2.03485	0.0173205	0.015	0.105948	0.122338	-	-	-	-	-	-	-	-	-
							CV (Calc)	-	8.08717	6.1933	-	-	-	15.401	15.401	1.58178	1.06572	1.28073	1.43505	-	-	-	-	-	-	-	-	-
2213	Yes	Negative	28	4	5	15	A	1	-	17	-	14	20	-	-	-	-	-	-	-	-	-	-	-	-	-	-	-
								2	-	17	-	14	23	-	-	-	-	-	-	-	-	-	-	-	-	-	-	-
								3	-	17	-	14	2	-	-	-	-	-	-	-	-	-	-	-	-	-	-	-
								4	-	18	-	14	8	-	-	-	-	-	-	-	-	-	-	-	-	-	-	-
								5	-	22	-	14	9	-	-	-	-	-	-	-	-	-	-	-	-	-	-	-
								Rep A	100	18.2	-	70	62	0.885714	12.4	1.04	1.4	8.28	8.58	-	-	-	-	-	-	-	-	-
							B	1	-	18	-	14	16	-	-	-	-	-	-	-	-	-	-	-	-	-	-	-
								2	-	18	-	14	2	-	-	-	-	-	-	-	-	-	-	-	-	-	-	-
								3	-	18	-	14	1	-	-	-	-	-	-	-	-	-	-	-	-	-	-	-
								4	-	19	-	14	3	-	-	-	-	-	-	-	-	-	-	-	-	-	-	-
								5	-	-	-	14	0	-	-	-	-	-	-	-	-	-	-	-	-	-	-	-
								Rep B	90	18.25	-	70	22	0.314286	4.4	1.07	1.36	8.35	8.32	-	-	-	-	-	-	-	-	-
							C	1	-	17	-	14	20	-	-	-	-	-	-	-	-	-	-	-	-	-	-	-
								2	-	22	-	14	5	-	-	-	-	-	-	-	-	-	-	-	-	-	-	-
								3	-	26	-	14	1	-	-	-	-	-	-	-	-	-	-	-	-	-	-	-
								4	-	23	-	14	12	-	-	-	-	-	-	-	-	-	-	-	-	-	-	-
								5	-	16	-	14	11	-	-	-	-	-	-	-	-	-	-	-	-	-	-	-
								Rep C	100	20.8	-	70	49	0.7	9.8	1.16	1.18	8.57	8.28	-	-	-	-	-	-	-	-	-
							D	1	-	18	-	14	5	-	-	-	-	-	-	-	-	-	-	-	-	-	-	-
								2	-	24	-	14	4	-	-	-	-	-	-	-	-	-	-	-	-	-	-	-
								3	-	22	-	14	6	-	-	-	-	-	-	-	-	-	-	-	-	-	-	-
								4	-	-	-	14	0	-	-	-	-	-	-	-	-	-	-	-	-	-	-	-
								5	-	19	-	14	4	-	-	-	-	-	-	-	-	-	-	-	-	-	-	-
								Rep D	100	20.75	-	70	19	0.271429	3.8	1.07	1.26	8.21	8.26	-	-	-	-	-	-	-	-	-
							Overall Mean (Calc)	-	97.5	19.5	NR	-	-	0.542857	7.6	1.085	1.3	8.3525	8.36	-	-	N/A	N/A	N/A	N/A	N/A	N/A	N/A	Growth	Growth in males, measured as total length and dry weight, was the most sensitive biological endpoint measured.	No
							StDev (Calc)	-	5	1.47253	-	-	-	0.298978	4.18569	0.0519615	0.0993311	0.155858	0.148773	-	-	-	-	-	-	-	-	-
							CV (Calc)	-	5.12821	7.55142	-	-	-	55.0749	55.0749	4.78908	7.64085	1.866	1.77958	-	-	-	-	-	-	-	-	-
2213	Yes	Solvent	28	4	5	15	A	1	-	16	-	14	6	-	-	-	-	-	-	-	-	-	-	-	-	-	-	-
								2	-	16	-	14	4	-	-	-	-	-	-	-	-	-	-	-	-	-	-	-
								3	-	19	-	14	4	-	-	-	-	-	-	-	-	-	-	-	-	-	-	-
								4	-	17	-	14	4	-	-	-	-	-	-	-	-	-	-	-	-	-	-	-
								5	-	17	-	14	5	-	-	-	-	-	-	-	-	-	-	-	-	-	-	-
								Rep A	100	17	-	70	23	0.328571	4.6	0.99	1.31	8.06	8.21	-	-	-	-	-	-	-	-	-
							B	1	-	17	-	14	6	-	-	-	-	-	-	-	-	-	-	-	-	-	-	-
								2	-	19	-	14	2	-	-	-	-	-	-	-	-	-	-	-	-	-	-	-
								3	-	-	-	14	0	-	-	-	-	-	-	-	-	-	-	-	-	-	-	-
								4	-	22	-	14	3	-	-	-	-	-	-	-	-	-	-	-	-	-	-	-
								5	-	-	-	14	0	-	-	-	-	-	-	-	-	-	-	-	-	-	-	-
								Rep B	90.9	19.3333	-	70	11	0.157143	2.2	1.08	1.36	8.15	8.26	-	-	-	-	-	-	-	-	-
							C	1	-	17	-	14	9	-	-	-	-	-	-	-	-	-	-	-	-	-	-	-
								2	-	27	-	14	1	-	-	-	-	-	-	-	-	-	-	-	-	-	-	-
								3	-	20	-	14	5	-	-	-	-	-	-	-	-	-	-	-	-	-	-	-
								4	-	22	-	14	6	-	-	-	-	-	-	-	-	-	-	-	-	-	-	-
								5	-	-	-	-	-	-	-	-	-	-	-	-	-	-	-	-	-	-	-	-
								Rep C	100	21.5	-	56	21	0.375	5.25	1.04	1.35	8.19	8.25	-	-	-	-	-	-	-	-	-
							D	1	-	17	-	14	7	-	-	-	-	-	-	-	-	-	-	-	-	-	-	-
								2	-	26	-	14	2	-	-	-	-	-	-	-	-	-	-	-	-	-	-	-
								3	-	18	-	14	7	-	-	-	-	-	-	-	-	-	-	-	-	-	-	-
								4	-	16	-	14	11	-	-	-	-	-	-	-	-	-	-	-	-	-	-	-
								5	-	-	-	-	-	-	-	-	-	-	-	-	-	-	-	-	-	-	-	-
								Rep D	93.3	19.25	-	56	27	0.482143	6.75	0.99	1.34	8.17	8.23	-	-	-	-	-	-	-	-	-
							Overall Mean (Calc)	-	96.05	19.2708	NR	-	-	0.335714	4.7	1.025	1.34	8.1425	8.2375	-	-	N/A	N/A	N/A	N/A	N/A	N/A	N/A	See Negative		See Negative
							StDev (Calc)	-	4.66512	1.83759	-	-	-	0.135306	1.89429	0.043589	0.0216025	0.057373	0.0221736	-	-	-	-	-	-	-	-	-
							CV (Calc)	-	4.85697	9.5356	-	-	-	40.304	40.304	4.25258	1.61212	0.704612	0.269178	-	-	-	-	-	-	-	-	-
6776	N/A	Negative	28	4	5	15	A	1	-	15	-	14	9	-	-	-	-	-	-	-	-	-	-	-	-	-	-	-
								2	-	19	-	14	7	-	-	-	-	-	-	-	-	-	-	-	-	-	-	-
								3	-	18	-	14	2	-	-	-	-	-	-	-	-	-	-	-	-	-	-	-
								4	-	17	-	14	4	-	-	-	-	-	-	-	-	-	-	-	-	-	-	-
								5	-	-	-	-	-	-	-	-	-	-	-	-	-	-	-	-	-	-	-	-
								Rep A	93.3	17.25	-	56	22	0.392857	5.5	0.79	1.11	7.97	8.11	-	-	4	-	-	-	100	-	-
							B	1	-	19	-	14	7	-	-	-	-	-	-	-	-	-	-	-	-	-	-	-
								2	-	27	-	14	1	-	-	-	-	-	-	-	-	-	-	-	-	-	-	-
								3	-	19	-	14	2	-	-	-	-	-	-	-	-	-	-	-	-	-	-	-
								4	-	-	-	3	0	-	-	-	-	-	-	-	-	-	-	-	-	-	-	-
								5	-	-	-	-	-	-	-	-	-	-	-	-	-	-	-	-	-	-	-	-
								Rep B	71.4	21.6667	-	45	10	0.222222	3.33333	0.81	0.98	8.067	8.15	-	-	4	-	-	-	94.1176	-	-
							C	1	-	25	-	14	6	-	-	-	-	-	-	-	-	-	-	-	-	-	-	-
								2	-	-	-	8	0	-	-	-	-	-	-	-	-	-	-	-	-	-	-	-
								3	-	18	-	14	5	-	-	-	-	-	-	-	-	-	-	-	-	-	-	-
								4	-	18	-	14	10	-	-	-	-	-	-	-	-	-	-	-	-	-	-	-
								5	-	24	-	14	2	-	-	-	-	-	-	-	-	-	-	-	-	-	-	-
								Rep C	81.8	21.25	-	64	23	0.359375	5.75	0.8	0.99	7.94	8.05	-	-	4	-	-	-	100	-	-
							D	1	-	19	-	14	1	-	-	-	-	-	-	-	-	-	-	-	-	-	-	-
								2	-	18	-	14	8	-	-	-	-	-	-	-	-	-	-	-	-	-	-	-
								3	-	18	-	13	1	-	-	-	-	-	-	-	-	-	-	-	-	-	-	-
								4	-	18	-	14	10	-	-	-	-	-	-	-	-	-	-	-	-	-	-	-
								5	-	19	-	14	10	-	-	-	-	-	-	-	-	-	-	-	-	-	-	-
								Rep D	69.2	18.4	-	69	30	0.434783	7.25	0.88	1	8.25	7.8	-	-	4	-	-	-	100	-	-
							Overall Mean (Calc)	-	78.925	19.6417	NR	-	-	0.352309	5.45833	0.82	1.02	8.05675	8.0275	-	-	4	NR	NR	NR	98.5294	NR	NR	Survival and reproduction	The most sensitive endpoint was survival and reproduction. There were statistically significant decreases in G1 mysid adult survival and percent of reproducing females.	No
							StDev (Calc)	-	11.047	2.15632	-	-	-	0.0920481	1.61374	0.0408248	0.060553	0.13977	0.157136	-	-	-	-	-	-	2.94118	-	-
							CV (Calc)	-	13.9968	10.9783	-	-	-	26.1271	29.5648	4.97864	5.93657	1.73482	1.95747	-	-	-	-	-	-	2.98507	-	-
1270	Yes	Negative	28	4	5	16	A	1	-	18	-	13	12	-	-	-	-	-	-	-	-	-	-	-	-	-	-	-
								2	-	21	-	13	3	-	-	-	-	-	-	-	-	-	-	-	-	-	-	-
								3	-	18	-	13	4	-	-	-	-	-	-	-	-	-	-	-	-	-	-	-
								4	-	18	-	13	2	-	-	-	-	-	-	-	-	-	-	-	-	-	-	-
								5	-	21	-	13	5	-	-	-	-	-	-	-	-	-	-	-	-	-	-	-
								Rep A	100	19.2	-	65	26	0.4	5.2	0.82	1.05	7.92	8.05	-	-	-	-	-	-	-	-	-
							B	1	-	19	-	13	8	-	-	-	-	-	-	-	-	-	-	-	-	-	-	-
								2	-	24	-	13	1	-	-	-	-	-	-	-	-	-	-	-	-	-	-	-
								3	-	17	-	13	10	-	-	-	-	-	-	-	-	-	-	-	-	-	-	-
								4	-	24	-	13	6	-	-	-	-	-	-	-	-	-	-	-	-	-	-	-
								5	-	24	-	13	1	-	-	-	-	-	-	-	-	-	-	-	-	-	-	-
								Rep B	100	21.6	-	65	26	0.4	5.2	0.79	1.12	7.96	8	-	-	-	-	-	-	-	-	-
							C	1	-	24	-	13	1	-	-	-	-	-	-	-	-	-	-	-	-	-	-	-
								2	-	23	-	13	3	-	-	-	-	-	-	-	-	-	-	-	-	-	-	-
								3	-	22	-	13	5	-	-	-	-	-	-	-	-	-	-	-	-	-	-	-
								4	-	20	-	13	5	-	-	-	-	-	-	-	-	-	-	-	-	-	-	-
								5	-	23	-	13	13	-	-	-	-	-	-	-	-	-	-	-	-	-	-	-
								Rep C	92.3	22.4	-	65	27	0.415385	5.4	0.8	1.04	8.16	8.09	-	-	-	-	-	-	-	-	-
							D	1	-	16	-	13	8	-	-	-	-	-	-	-	-	-	-	-	-	-	-	-
								2	-	24	-	13	10	-	-	-	-	-	-	-	-	-	-	-	-	-	-	-
								3	-	22	-	13	5	-	-	-	-	-	-	-	-	-	-	-	-	-	-	-
								4	-	27	-	13	4	-	-	-	-	-	-	-	-	-	-	-	-	-	-	-
								5	-	18	-	13	3	-	-	-	-	-	-	-	-	-	-	-	-	-	-	-
								Rep D	92.3	21.4	-	65	30	0.461538	6	0.82	1.02	8.06	8.36	-	-	-	-	-	-	-	-	-
							Overall Mean (Calc)	-	96.15	21.15	NR	-	-	0.419231	5.45	0.8075	1.0575	8.025	8.125	-	-	N/A	N/A	N/A	N/A	N/A	N/A	N/A	Reproduction	Reproduction, measured as the mean number of young produced per reproductive day and the mean number of young per surviving female, was the most sensitive biological endpoint measured.	No
							StDev (Calc)	-	4.4456	1.36991	-	-	-	0.0291226	0.378594	0.015	0.0434933	0.107548	0.160935	-	-	-	-	-	-	-	-	-
							CV (Calc)	-	4.62361	6.47714	-	-	-	6.94668	6.94668	1.85759	4.11284	1.34017	1.98074	-	-	-	-	-	-	-	-	-
1270	Yes	Solvent	28	4	5	16	A	1	-	22	-	13	16	-	-	-	-	-	-	-	-	-	-	-	-	-	-	-
								2	-	17	-	13	2	-	-	-	-	-	-	-	-	-	-	-	-	-	-	-
								3	-	16	-	13	2	-	-	-	-	-	-	-	-	-	-	-	-	-	-	-
								4	-	17	-	13	6	-	-	-	-	-	-	-	-	-	-	-	-	-	-	-
								5	-	19	-	13	8	-	-	-	-	-	-	-	-	-	-	-	-	-	-	-
								Rep A	83.3	18.2	-	65	34	0.523077	6.8	0.75	0.85	7.58	7.93	-	-	-	-	-	-	-	-	-
							B	1	-	20	-	13	3	-	-	-	-	-	-	-	-	-	-	-	-	-	-	-
								2	-	19	-	13	5	-	-	-	-	-	-	-	-	-	-	-	-	-	-	-
								3	-	-	-	3	0	-	-	-	-	-	-	-	-	-	-	-	-	-	-	-
								4	-	16	-	6	2	-	-	-	-	-	-	-	-	-	-	-	-	-	-	-
								5	-	22	-	13	11	-	-	-	-	-	-	-	-	-	-	-	-	-	-	-
								Rep B	70	19.25	-	48	21	0.4375	6.33333	0.72	1	7.93	7.93	-	-	-	-	-	-	-	-	-
							C	1	-	-	-	13	0	-	-	-	-	-	-	-	-	-	-	-	-	-	-	-
								2	-	16	-	13	2	-	-	-	-	-	-	-	-	-	-	-	-	-	-	-
								3	-	17	-	13	4	-	-	-	-	-	-	-	-	-	-	-	-	-	-	-
								4	-	23	-	13	2	-	-	-	-	-	-	-	-	-	-	-	-	-	-	-
								5	-	17	-	13	11	-	-	-	-	-	-	-	-	-	-	-	-	-	-	-
								Rep C	91.7	18.25	-	65	19	0.292308	3.8	0.87	0.94	8.31	8.01	-	-	-	-	-	-	-	-	-
							D	1	-	19	-	13	10	-	-	-	-	-	-	-	-	-	-	-	-	-	-	-
								2	-	17	-	13	7	-	-	-	-	-	-	-	-	-	-	-	-	-	-	-
								3	-	21	-	13	7	-	-	-	-	-	-	-	-	-	-	-	-	-	-	-
								4	-	17	-	13	18	-	-	-	-	-	-	-	-	-	-	-	-	-	-	-
								5	-	21	-	13	4	-	-	-	-	-	-	-	-	-	-	-	-	-	-	-
								Rep D	85.7	19	-	65	46	0.707692	9.2	0.82	0.95	7.86	8.02	-	-	-	-	-	-	-	-	-
							Overall Mean (Calc)	-	82.675	18.675	NR	-	-	0.490144	6.53333	0.79	0.935	7.92	7.9725	-	-	N/A	N/A	N/A	N/A	N/A	N/A	N/A	See Negative		See Negative
							StDev (Calc)	-	9.15874	0.529937	-	-	-	0.173515	2.21309	0.0678233	0.06245	0.300777	0.0492443	-	-	-	-	-	-	-	-	-
							CV (Calc)	-	11.078	2.83768	-	-	-	35.4008	33.8739	8.58523	6.67914	3.79769	0.617677	-	-	-	-	-	-	-	-	-
7057	N/A	Negative	31	4	5	15	A	1	-	23	-	17	17	-	-	-	-	-	-	-	-	-	-	-	-	-	-	-
								2	-	22	-	15	12	-	-	-	-	-	-	-	-	-	-	-	-	-	-	-
								3	-	22	-	17	2	-	-	-	-	-	-	-	-	-	-	-	-	-	-	-
								4	-	22	-	17	2	-	-	-	-	-	-	-	-	-	-	-	-	-	-	-
								5	-	22	-	17	16	-	-	-	-	-	-	-	-	-	-	-	-	-	-	-
								Rep A	71.4	22.2	-	83	49	0.590361	9.25	1.03	1.44	7.47	7.61	-	-	4	-	-	-	-	-	-
							B	1	-	16	-	17	12	-	-	-	-	-	-	-	-	-	-	-	-	-	-	-
								2	-	24	-	17	15	-	-	-	-	-	-	-	-	-	-	-	-	-	-	-
								3	-	25	-	17	13	-	-	-	-	-	-	-	-	-	-	-	-	-	-	-
								4	-	16	-	17	22	-	-	-	-	-	-	-	-	-	-	-	-	-	-	-
								5	-	-	-	6	0	-	-	-	-	-	-	-	-	-	-	-	-	-	-	-
								Rep B	84.6	20.25	-	74	62	0.837838	15.5	1.19	1.6	7.66	7.51	-	-	4	-	-	-	-	-	-
							C	1	-	16	-	17	10	-	-	-	-	-	-	-	-	-	-	-	-	-	-	-
								2	-	25	-	17	16	-	-	-	-	-	-	-	-	-	-	-	-	-	-	-
								3	-	21	-	17	16	-	-	-	-	-	-	-	-	-	-	-	-	-	-	-
								4	-	27	-	17	12	-	-	-	-	-	-	-	-	-	-	-	-	-	-	-
								5	-	-	-	-	-	-	-	-	-	-	-	-	-	-	-	-	-	-	-	-
								Rep C	87.5	22.25	-	68	54	0.794118	13.5	1.18	1.38	7.73	7.73	-	-	4	-	-	-	-	-	-
							D	1	-	16	-	3	3	-	-	-	-	-	-	-	-	-	-	-	-	-	-	-
								2	-	23	-	17	12	-	-	-	-	-	-	-	-	-	-	-	-	-	-	-
								3	-	18	-	17	18	-	-	-	-	-	-	-	-	-	-	-	-	-	-	-
								4	-	21	-	17	20	-	-	-	-	-	-	-	-	-	-	-	-	-	-	-
								5	-	21	-	17	9	-	-	-	-	-	-	-	-	-	-	-	-	-	-	-
								Rep D	57.1	19.8	-	71	62	0.873239	14.75	1.19	1.35	7.55	7.66	-	-	4	-	-	-	-	-	-
							Overall Mean (Calc)	-	75.15	21.125	NR	-	-	0.773889	13.25	1.1475	1.4425	7.6025	7.6275	-	-	4	NR	NR	NR	NR	NR	NR	N/A	No observed effect at highest concentration tested	No
							StDev (Calc)	-	13.9247	1.28355	-	-	-	0.126559	2.79136	0.078475	0.111467	0.115289	0.0925113	-	-	-	-	-	-	-	-	-
							CV (Calc)	-	18.5292	6.07598	-	-	-	16.3536	21.0668	6.83878	7.72738	1.51647	1.21286	-	-	-	-	-	-	-	-	-
3568	N/A	Negative	28	4	5	15	A	1	-	14	-	15	29	-	-	-	-	-	-	-	-	-	-	-	-	-	-	-
								2	-	18	-	15	37	-	-	-	-	-	-	-	-	-	-	-	-	-	-	-
								3	-	19	-	15	3	-	-	-	-	-	-	-	-	-	-	-	-	-	-	-
								4	-	16	-	15	13	-	-	-	-	-	-	-	-	-	-	-	-	-	-	-
								5	-	15	-	15	17	-	-	-	-	-	-	-	-	-	-	-	-	-	-	-
								Rep A	80	16.4	-	75	99	1.32	19.8	0.94	1.34	8.4	8.5	-	-	4	-	-	-	80	-	-
							B	1	-	16	-	15	28	-	-	-	-	-	-	-	-	-	-	-	-	-	-	-
								2	-	25	-	15	14	-	-	-	-	-	-	-	-	-	-	-	-	-	-	-
								3	-	-	-	4	0	-	-	-	-	-	-	-	-	-	-	-	-	-	-	-
								4	-	18	-	15	7	-	-	-	-	-	-	-	-	-	-	-	-	-	-	-
								5	-	16	-	15	3	-	-	-	-	-	-	-	-	-	-	-	-	-	-	-
								Rep B	46.2	18.75	-	64	52	0.8125	13	0.89	1.19	8.36	8.57	-	-	4	-	-	-	80	-	-
							C	1	-	15	-	15	4	-	-	-	-	-	-	-	-	-	-	-	-	-	-	-
								2	-	-	-	1	0	-	-	-	-	-	-	-	-	-	-	-	-	-	-	-
								3	-	19	-	15	25	-	-	-	-	-	-	-	-	-	-	-	-	-	-	-
								4	-	-	-	12	0	-	-	-	-	-	-	-	-	-	-	-	-	-	-	-
								5	-	15	-	9	20	-	-	-	-	-	-	-	-	-	-	-	-	-	-	-
								Rep C	40	16.3333	-	52	49	0.942308	14.5	0.92	1.36	8.25	8.79	-	-	4	-	-	-	100	-	-
							D	1	-	20	-	15	21	-	-	-	-	-	-	-	-	-	-	-	-	-	-	-
								2	-	15	-	15	16	-	-	-	-	-	-	-	-	-	-	-	-	-	-	-
								3	-	-	-	15	0	-	-	-	-	-	-	-	-	-	-	-	-	-	-	-
								4	-	-	-	15	0	-	-	-	-	-	-	-	-	-	-	-	-	-	-	-
								5	-	-	-	-	-	-	-	-	-	-	-	-	-	-	-	-	-	-	-	-
								Rep D	75	17.5	-	60	37	0.616667	9.25	0.9	1.23	8.18	8.84	-	-	4	-	-	-	100	-	-
							Overall Mean (Calc)	-	60.3	17.2458	NR	-	14	0.922869	14.1375	0.9125	1.28	8.2975	8.675	-	-	4	NR	NR	NR	90	NR	NR	Reproduction	Reproduction in the G1 mysids was the most sensitive biological endpoint measured. There were statistically significant decreases in the mean number of young produced per reproductive day	No
							StDev (Calc)	-	20.1253	1.13655	-	-	19	0.296666	4.37329	0.0221736	0.0828654	0.100789	0.165429	-	-	-	-	-	-	11.547	-	-
							CV (Calc)	-	33.3752	6.59026	-	-	-	32.1461	30.9339	2.42998	6.47386	1.21469	1.90696	-	-	-	-	-	-	12.83	-	-
3273	No	Negative	28	4	5	15	A	1	-	-	0	14	1	-	-	-	-	-	-	-	-	-	-	-	-	-	-	-
								2	-	16	1	14	4	-	-	-	-	-	-	-	-	-	-	-	-	-	-	-
								3	-	-	0	14	0	-	-	-	-	-	-	-	-	-	-	-	-	-	-	-
								4	-	16	2	13	12	-	-	-	-	-	-	-	-	-	-	-	-	-	-	-
								5	-	16	1	14	3	-	-	-	-	-	-	-	-	-	-	-	-	-	-	-
								Rep A	94	16	0.8	69	20	0.289855	2	0.95	1.33	6.79	7.33	-	-	4	-	-	-	90	-	-
							B	1	-	-	0	14	0	-	-	-	-	-	-	-	-	-	-	-	-	-	-	-
								2	-	16	3	14	11	-	-	-	-	-	-	-	-	-	-	-	-	-	-	-
								3	-	24	1	14	8	-	-	-	-	-	-	-	-	-	-	-	-	-	-	-
								4	-	21	1	13	2	-	-	-	-	-	-	-	-	-	-	-	-	-	-	-
								5	-	20	1	14	11	-	-	-	-	-	-	-	-	-	-	-	-	-	-	-
								Rep B	88	20.25	1.2	69	32	0.463768	7.5	0.76	1.54	6.72	7.47	-	-	4	-	-	-	70	-	-
							C	1	-	16	4	14	14	-	-	-	-	-	-	-	-	-	-	-	-	-	-	-
								2	-	16	3	14	11	-	-	-	-	-	-	-	-	-	-	-	-	-	-	-
								3	-	16	3	14	14	-	-	-	-	-	-	-	-	-	-	-	-	-	-	-
								4	-	16	4	14	19	-	-	-	-	-	-	-	-	-	-	-	-	-	-	-
								5	-	15	2	14	13	-	-	-	-	-	-	-	-	-	-	-	-	-	-	-
								Rep C	100	15.8	3.2	70	71	1.01429	14.2	0.94	1.38	6.96	7.26	-	-	4	-	-	-	100	-	-
							D	1	-	16	1	7	5	-	-	-	-	-	-	-	-	-	-	-	-	-	-	-
								2	-	16	4	14	17	-	-	-	-	-	-	-	-	-	-	-	-	-	-	-
								3	-	16	3	13	10	-	-	-	-	-	-	-	-	-	-	-	-	-	-	-
								4	-	17	3	14	14	-	-	-	-	-	-	-	-	-	-	-	-	-	-	-
								5	-	20	1	14	3	-	-	-	-	-	-	-	-	-	-	-	-	-	-	-
								Rep D	100	17	2.4	62	49	0.790323	11.3333	0.94	1.38	7.22	7.23	-	-	4	-	-	-	100	-	-
							Overall Mean (Calc)	-	95.5	17.2625	1.9	-	-	0.639558	8.75833	0.8975	1.4075	6.9225	7.3225	-	-	4	NR	NR	NR	90	NR	NR	Growth	Female dry weight, the most sensitive indicator of toxicity	No
							StDev (Calc)	-	5.74456	2.05968	1.10151	-	-	0.324728	5.27576	0.0917878	0.0914239	0.222467	0.106888	-	-	-	-	-	-	14.1421	-	-
							CV (Calc)	-	6.01525	11.9315	57.9744	-	-	50.7738	60.237	10.2271	6.49548	3.21368	1.45972	-	-	-	-	-	-	15.7135	-	-
3273	No	Solvent	28	4	5	15	A	1	-	17	2	14	14	-	-	-	-	-	-	-	-	-	-	-	-	-	-	-
								2	-	24	1	14	10	-	-	-	-	-	-	-	-	-	-	-	-	-	-	-
								3	-	19	2	14	11	-	-	-	-	-	-	-	-	-	-	-	-	-	-	-
								4	-	19	3	14	17	-	-	-	-	-	-	-	-	-	-	-	-	-	-	-
								5	-	19	2	14	7	-	-	-	-	-	-	-	-	-	-	-	-	-	-	-
								Rep A	93	19.6	2	70	59	0.842857	11.8	0.81	1.34	6.96	6.94	-	-	4	-	-	-	100	-	-
							B	1	-	19	2	14	12	-	-	-	-	-	-	-	-	-	-	-	-	-	-	-
								2	-	17	2	14	14	-	-	-	-	-	-	-	-	-	-	-	-	-	-	-
								3	-	17	2	14	14	-	-	-	-	-	-	-	-	-	-	-	-	-	-	-
								4	-	17	3	14	9	-	-	-	-	-	-	-	-	-	-	-	-	-	-	-
								5	-	27	1	14	8	-	-	-	-	-	-	-	-	-	-	-	-	-	-	-
								Rep B	94	19.4	2	70	57	0.814286	11.4	0.82	1.45	7.05	7.44	-	-	4	-	-	-	90	-	-
							C	1	-	17	1	5	4	-	-	-	-	-	-	-	-	-	-	-	-	-	-	-
								2	-	17	2	14	7	-	-	-	-	-	-	-	-	-	-	-	-	-	-	-
								3	-	19	2	14	10	-	-	-	-	-	-	-	-	-	-	-	-	-	-	-
								4	-	17	3	14	13	-	-	-	-	-	-	-	-	-	-	-	-	-	-	-
								5	-	17	3	14	11	-	-	-	-	-	-	-	-	-	-	-	-	-	-	-
								Rep C	100	17.4	2.2	61	45	0.737705	10.25	0.86	1.114	7.25	7.24	-	-	4	-	-	-	100	-	-
							D	1	-	18	3	14	25	-	-	-	-	-	-	-	-	-	-	-	-	-	-	-
								2	-	22	2	14	8	-	-	-	-	-	-	-	-	-	-	-	-	-	-	-
								3	-	24	1	14	9	-	-	-	-	-	-	-	-	-	-	-	-	-	-	-
								4	-	17	4	14	18	-	-	-	-	-	-	-	-	-	-	-	-	-	-	-
								5	-	21	3	14	13	-	-	-	-	-	-	-	-	-	-	-	-	-	-	-
								Rep D	95	20.4	2.6	70	73	1.04286	14.6	0.81	1.04	6.97	7.06	-	-	4	-	-	-	100	-	-
							Overall Mean (Calc)	-	95.5	19.2	2.2	-	-	0.859426	12.0125	0.825	1.236	7.0575	7.17	-	-	4	NR	NR	NR	97.5	NR	NR	See Negative		See Negative
							StDev (Calc)	-	3.10913	1.27541	0.282843	-	-	0.130096	1.84589	0.0238048	0.191409	0.134505	0.218174	-	-	-	-	-	-	5	-	-
							CV (Calc)	-	3.25563	6.64275	12.8565	-	-	15.1376	15.3664	2.88543	15.4861	1.90585	3.04288	-	-	-	-	-	-	5.12821	-	-
6564	N/A	Negative	28	4	5	15	A	1	-	-	0	0	0	-	-	-	-	-	-	-	-	-	-	-	-	-	-	-
								2	-	16	4	14	27	-	-	-	-	-	-	-	-	-	-	-	-	-	-	-
								3	-	16	3	11	21	-	-	-	-	-	-	-	-	-	-	-	-	-	-	-
								4	-	17	3	14	27	-	-	-	-	-	-	-	-	-	-	-	-	-	-	-
								5	-	17	2	14	19	-	-	-	-	-	-	-	-	-	-	-	-	-	-	-
								Rep A	63	16.5	2.4	53	94	1.77358	24.3333	0.95	1.31	7.41	7.4	-	-	4	-	-	-	100	-	-
							B	1	-	17	3	14	27	-	-	-	-	-	-	-	-	-	-	-	-	-	-	-
								2	-	17	3	14	31	-	-	-	-	-	-	-	-	-	-	-	-	-	-	-
								3	-	21	2	14	13	-	-	-	-	-	-	-	-	-	-	-	-	-	-	-
								4	-	17	4	12	26	-	-	-	-	-	-	-	-	-	-	-	-	-	-	-
								5	-	17	3	12	21	-	-	-	-	-	-	-	-	-	-	-	-	-	-	-
								Rep B	93	17.8	3	66	118	1.78788	23.6667	0.85	1.16	7.26	7.44	-	-	4	-	-	-	100	-	-
							C	1	-	23	2	14	25	-	-	-	-	-	-	-	-	-	-	-	-	-	-	-
								2	-	17	5	14	26	-	-	-	-	-	-	-	-	-	-	-	-	-	-	-
								3	-	16	3	14	33	-	-	-	-	-	-	-	-	-	-	-	-	-	-	-
								4	-	17	3	14	22	-	-	-	-	-	-	-	-	-	-	-	-	-	-	-
								5	-	16	3	14	27	-	-	-	-	-	-	-	-	-	-	-	-	-	-	-
								Rep C	88	17.8	3.2	70	133	1.9	26.6	0.93	1.15	7.46	7.64	-	-	4	-	-	-	100	-	-
							D	1	-	-	0	0	0	-	-	-	-	-	-	-	-	-	-	-	-	-	-	-
								2	-	21	1	7	8	-	-	-	-	-	-	-	-	-	-	-	-	-	-	-
								3	-	17	3	14	25	-	-	-	-	-	-	-	-	-	-	-	-	-	-	-
								4	-	17	4	14	19	-	-	-	-	-	-	-	-	-	-	-	-	-	-	-
								5	-	16	3	14	25	-	-	-	-	-	-	-	-	-	-	-	-	-	-	-
								Rep D	63	17.75	2.2	49	77	1.57143	23	0.85	1.19	7.47	7.43	-	-	4	-	-	-	100	-	-
							Overall Mean (Calc)	-	76.75	17.4625	2.7	-	-	1.75822	24.4	0.895	1.2025	7.4	7.4775	-	-	4	NR	NR	NR	100	NR	NR	Growth	Male total body length (the most sensitive indicator of toxicity)	No
							StDev (Calc)	-	16.0078	0.642099	0.476095	-	-	0.136758	1.56442	0.0525991	0.0736546	0.0969536	0.109659	-	-	-	-	-	-	0	-	-
							CV (Calc)	-	20.8571	3.67702	17.6332	-	-	7.7782	6.41155	5.877	6.12512	1.31018	1.46651	-	-	-	-	-	-	0	-	-
2144	N/A	Negative	28	4	5	14	A	1	-	21	2	15	19	-	-	-	-	-	-	-	-	-	-	-	-	-	-	-
								2	-	-	0	8	0	-	-	-	-	-	-	-	-	-	-	-	-	-	-	-
								3	-	-	0	15	1	-	-	-	-	-	-	-	-	-	-	-	-	-	-	-
								4	-	18	3	15	26	-	-	-	-	-	-	-	-	-	-	-	-	-	-	-
								5	-	16	3	15	14	-	-	-	-	-	-	-	-	-	-	-	-	-	-	-
								Rep A	89	18.3333	1.6	68	60	0.882353	15	0.9	1.2	7.2	7.38	-	-	4	-	-	-	100	-	-
							B	1	-	15	3	15	24	-	-	-	-	-	-	-	-	-	-	-	-	-	-	-
								2	-	18	2	11	13	-	-	-	-	-	-	-	-	-	-	-	-	-	-	-
								3	-	-	0	11	0	-	-	-	-	-	-	-	-	-	-	-	-	-	-	-
								4	-	16	1	8	4	-	-	-	-	-	-	-	-	-	-	-	-	-	-	-
								5	-	17	2	15	24	-	-	-	-	-	-	-	-	-	-	-	-	-	-	-
								Rep B	69	16.5	1.6	60	65	1.08333	24	1.31	1.32	7.2	7.6	-	-	4	-	-	-	100	-	-
							C	1	-	16	3	15	20	-	-	-	-	-	-	-	-	-	-	-	-	-	-	-
								2	-	16	3	15	26	-	-	-	-	-	-	-	-	-	-	-	-	-	-	-
								3	-	16	2	10	11	-	-	-	-	-	-	-	-	-	-	-	-	-	-	-
								4	-	16	3	15	28	-	-	-	-	-	-	-	-	-	-	-	-	-	-	-
								5	-	16	1	8	4	-	-	-	-	-	-	-	-	-	-	-	-	-	-	-
								Rep C	95	16	2.4	63	89	1.4127	24.6667	0.75	1.15	6.84	7.5	-	-	4	-	-	-	100	-	-
							D	1	-	22	2	15	13	-	-	-	-	-	-	-	-	-	-	-	-	-	-	-
								2	-	17	3	15	22	-	-	-	-	-	-	-	-	-	-	-	-	-	-	-
								3	-	16	3	15	18	-	-	-	-	-	-	-	-	-	-	-	-	-	-	-
								4	-	16	3	15	19	-	-	-	-	-	-	-	-	-	-	-	-	-	-	-
								5	-	16	3	15	20	-	-	-	-	-	-	-	-	-	-	-	-	-	-	-
								Rep D	95	17.4	2.8	75	92	1.22667	18.4	0.81	1.15	7.19	7.43	-	-	4	-	-	-	90	-	-
							Overall Mean (Calc)	-	87	17.0583	2.1	-	-	1.15126	20.5167	0.9425	1.205	7.1075	7.4775	-	-	4	NR	NR	NR	97.5	NR	NR	N/A	No observed effect at highest concentration tested	No
							StDev (Calc)	-	12.3288	1.02862	0.6	-	-	0.224322	4.62853	0.252636	0.0802081	0.178396	0.0953502	-	-	-	-	-	-	5	-	-
							CV (Calc)	-	14.1711	6.03	28.5714	-	-	19.4849	22.5599	26.8049	6.65627	2.50996	1.27516	-	-	-	-	-	-	5.12821	-	-
1896	Yes	Negative	28	4	5	13	A	1	-	15	3	16	38	-	-	-	-	-	-	-	-	-	-	-	-	-	-	-
								2	-	15	3	16	17	-	-	-	-	-	-	-	-	-	-	-	-	-	-	-
								3	-	14	2	7	15	-	-	-	-	-	-	-	-	-	-	-	-	-	-	-
								4	-	17	3	16	27	-	-	-	-	-	-	-	-	-	-	-	-	-	-	-
								5	-	15	3	12	33	-	-	-	-	-	-	-	-	-	-	-	-	-	-	-
								Rep A	82	15.2	2.8	67	130	1.9403	27.3333	0.99	1.36	7.43	7.81	-	-	4	-	-	-	100	-	-
							B	1	-	20	2	16	25	-	-	-	-	-	-	-	-	-	-	-	-	-	-	-
								2	-	15	3	16	47	-	-	-	-	-	-	-	-	-	-	-	-	-	-	-
								3	-	17	3	16	26	-	-	-	-	-	-	-	-	-	-	-	-	-	-	-
								4	-	23	1	11	16	-	-	-	-	-	-	-	-	-	-	-	-	-	-	-
								5	-	15	3	12	33	-	-	-	-	-	-	-	-	-	-	-	-	-	-	-
								Rep B	67	18	2.4	71	147	2.07042	32.6667	0.99	1.28	7.1	7.82	-	-	4	-	-	-	100	-	-
							C	1	-	14	1	2	2	-	-	-	-	-	-	-	-	-	-	-	-	-	-	-
								2	-	15	3	16	34	-	-	-	-	-	-	-	-	-	-	-	-	-	-	-
								3	-	15	3	16	29	-	-	-	-	-	-	-	-	-	-	-	-	-	-	-
								4	-	15	3	16	37	-	-	-	-	-	-	-	-	-	-	-	-	-	-	-
								5	-	15	3	16	28	-	-	-	-	-	-	-	-	-	-	-	-	-	-	-
								Rep C	76	14.8	2.6	66	130	1.9697	32	1.05	1.41	7.74	7.91	-	-	4	-	-	-	100	-	-
							D	1	-	21	2	16	21	-	-	-	-	-	-	-	-	-	-	-	-	-	-	-
								2	-	15	3	13	24	-	-	-	-	-	-	-	-	-	-	-	-	-	-	-
								3	-	15	3	16	35	-	-	-	-	-	-	-	-	-	-	-	-	-	-	-
								4	-	15	2	13	22	-	-	-	-	-	-	-	-	-	-	-	-	-	-	-
								5	-	15	3	12	36	-	-	-	-	-	-	-	-	-	-	-	-	-	-	-
								Rep D	53	16.2	2.6	70	138	1.97143	28	1.1	1.24	7.66	7.84	-	-	4	-	-	-	100	-	-
							Overall Mean (Calc)	-	69.5	16.05	2.6	-	-	1.98796	30	1.0325	1.3225	7.4825	7.845	-	-	4	NR	NR	NR	100	NR	NR	Reproduction and growth	Female total length, male total length, and offspring per female	No
							StDev (Calc)	-	12.6095	1.42712	0.163299	-	-	0.0567994	2.72166	0.0531507	0.0767572	0.286865	0.0450925	-	-	-	-	-	-	0	-	-
							CV (Calc)	-	18.1432	8.8917	6.28074	-	-	2.85717	9.07218	5.14777	5.80395	3.83382	0.574793	-	-	-	-	-	-	0	-	-
1896	Yes	Solvent	28	4	5	13	A	1	-	15	1	14	7	-	-	-	-	-	-	-	-	-	-	-	-	-	-	-
								2	-	19	2	16	28	-	-	-	-	-	-	-	-	-	-	-	-	-	-	-
								3	-	15	3	16	32	-	-	-	-	-	-	-	-	-	-	-	-	-	-	-
								4	-	15	2	10	21	-	-	-	-	-	-	-	-	-	-	-	-	-	-	-
								5	-	17	3	16	37	-	-	-	-	-	-	-	-	-	-	-	-	-	-	-
								Rep A	71	16.2	2.2	72	125	1.73611	32.3333	0.93	1.33	7.26	7.75	-	-	4	-	-	-	100	-	-
							B	1	-	15	3	16	37	-	-	-	-	-	-	-	-	-	-	-	-	-	-	-
								2	-	15	3	15	35	-	-	-	-	-	-	-	-	-	-	-	-	-	-	-
								3	-	15	3	16	25	-	-	-	-	-	-	-	-	-	-	-	-	-	-	-
								4	-	15	3	16	32	-	-	-	-	-	-	-	-	-	-	-	-	-	-	-
								5	-	14	3	16	23	-	-	-	-	-	-	-	-	-	-	-	-	-	-	-
								Rep B	75	14.8	3	79	152	1.92405	29.25	0.97	1.28	7.5	7.83	-	-	4	-	-	-	100	-	-
							C	1	-	15	3	16	32	-	-	-	-	-	-	-	-	-	-	-	-	-	-	-
								2	-	14	4	16	37	-	-	-	-	-	-	-	-	-	-	-	-	-	-	-
								3	-	15	3	16	42	-	-	-	-	-	-	-	-	-	-	-	-	-	-	-
								4	-	16	3	16	44	-	-	-	-	-	-	-	-	-	-	-	-	-	-	-
								5	-	15	3	16	31	-	-	-	-	-	-	-	-	-	-	-	-	-	-	-
								Rep C	89	15	3.2	80	186	2.325	37.2	1.02	1.41	7.36	7.83	-	-	4	-	-	-	100	-	-
							D	1	-	16	2	10	23	-	-	-	-	-	-	-	-	-	-	-	-	-	-	-
								2	-	15	3	9	43	-	-	-	-	-	-	-	-	-	-	-	-	-	-	-
								3	-	15	3	16	39	-	-	-	-	-	-	-	-	-	-	-	-	-	-	-
								4	-	15	3	15	41	-	-	-	-	-	-	-	-	-	-	-	-	-	-	-
								5	-	15	2	9	25	-	-	-	-	-	-	-	-	-	-	-	-	-	-	-
								Rep D	59	15.2	2.6	59	171	2.89831	39	1.09	1.24	7.38	7.95	-	-	4	-	-	-	90	-	-
							Overall Mean (Calc)	-	73.5	15.3	2.75	-	-	2.22087	34.4458	1.0025	1.315	7.375	7.84	-	-	4	NR	NR	NR	97.5	NR	NR	See Negative		See Negative
							StDev (Calc)	-	12.3693	0.621825	0.443471	-	-	0.514086	4.46412	0.0689807	0.0732575	0.0984886	0.0824621	-	-	-	-	-	-	5	-	-
							CV (Calc)	-	16.829	4.06422	16.1262	-	-	23.148	12.9598	6.88087	5.57092	1.33544	1.05181	-	-	-	-	-	-	5.12821	-	-
1828	N/A	Negative	28	4	5	15	A	1	-	18	3	14	32	-	-	-	-	-	-	-	-	-	-	-	-	-	-	-
								2	-	19	4	14	22	-	-	-	-	-	-	-	-	-	-	-	-	-	-	-
								3	-	18	3	14	24	-	-	-	-	-	-	-	-	-	-	-	-	-	-	-
								4	-	18	3	14	20	-	-	-	-	-	-	-	-	-	-	-	-	-	-	-
								5	-	18	3	14	26	-	-	-	-	-	-	-	-	-	-	-	-	-	-	-
								Rep A	72	18.2	3.2	70	124	1.77143	24.8	0.93	0.99	7.03	7.1	-	-	4	-	-	-	100	-	-
							B	1	-	19	2	14	14	-	-	-	-	-	-	-	-	-	-	-	-	-	-	-
								2	-	25	1	14	10	-	-	-	-	-	-	-	-	-	-	-	-	-	-	-
								3	-	-	0	2	0	-	-	-	-	-	-	-	-	-	-	-	-	-	-	-
								4	-	18	3	14	21	-	-	-	-	-	-	-	-	-	-	-	-	-	-	-
								5	-	18	3	14	23	-	-	-	-	-	-	-	-	-	-	-	-	-	-	-
								Rep B	65	20	1.8	58	68	1.17241	17	0.89	1.25	7.14	7.3	-	-	4	-	-	-	100	-	-
							C	1	-	19	3	14	18	-	-	-	-	-	-	-	-	-	-	-	-	-	-	-
								2	-	22	2	14	5	-	-	-	-	-	-	-	-	-	-	-	-	-	-	-
								3	-	22	2	14	18	-	-	-	-	-	-	-	-	-	-	-	-	-	-	-
								4	-	16	3	14	21	-	-	-	-	-	-	-	-	-	-	-	-	-	-	-
								5	-	20	1	8	11	-	-	-	-	-	-	-	-	-	-	-	-	-	-	-
								Rep C	47	19.8	2.2	64	73	1.14062	15.5	0.82	1.29	7	7.59	-	-	4	-	-	-	100	-	-
[truncated: 2,551 more rows]
